# Supplementary material for: Structural and Adsorption Properties of ZIF-8-7 Hybrid Materials Synthesized by Acid Gas-Assisted and De Novo Routes
Source: J Phys Chem C Nanomater Interfaces. 2023 Nov 30;127(49):23956–65. doi: 10.1021/acs.jpcc.3c06334 (PMC10726363; doi:10.1021/acs.jpcc.3c06334)
Supplement: Supplementary file 2 — jp3c06334_si_002.xlsx [file jp3c06334_si_002.xlsx]

## Sheet: Fig_1
Fig_1a							Fig_1b
Angle	ZIF-8	ZIF-8_HSOx	ZIF-8-7_SACRed_60_75%	ZIF-8-7_denovo			Relative Pressure (p/p°)	ZIF-8	Relative Pressure (p/p°)	ZIF-8_HSOx	Relative Pressure (p/p°)	ZIF-8-7_SACRed	Relative Pressure (p/p°)	ZIF-8-7_denovo
2.50836	-4.07495	-3.32564	-3.86469	-3.51814			5.645e-05	0.51057	3.64685e-05	0.81751	7.74974e-05	0.08553	0.000326687	0.80995
2.52507	-4.09329	-3.36637	-3.84237	-3.5325			0.000103151	1.30617	0.000115315	1.70644	0.000113629	0.22675	0.000355467	1.69512
2.54178	-4.0641	-3.31166	-3.82486	-3.58699			0.00015954	2.18438	0.000175722	2.59134	0.00020085	1.11454	0.000364701	2.59212
2.55849	-4.1272	-3.46929	-3.9421	-3.6533			0.000190488	3.0717	0.000214221	3.08532	0.000301013	2.01035	0.000392428	3.47781
2.5752	-3.94232	-3.41394	-3.92998	-3.64032			0.000239641	3.95276	0.000290713	3.98488	0.000374802	2.69265	0.000439387	4.37783
2.59191	-4.15438	-3.56595	-3.92278	-3.77462			0.000283459	4.83834	0.000356559	4.88245	0.000444752	3.59034	0.00047628	5.27315
2.60862	-4.22788	-3.48568	-4.00762	-3.67197			0.000296265	5.71784	0.000460107	5.46708	0.000529763	4.48572	0.000526916	6.16274
2.62533	-4.11956	-3.55114	-3.93967	-3.7685			0.000332648	6.59584	0.000725115	6.34035	0.000617241	5.38208	0.000592938	7.05422
2.64205	-4.14654	-3.59012	-4.02601	-3.75999			0.000389057	7.48517	0.00153	7.22859	0.000778843	6.27433	0.000678656	7.94352
2.65876	-4.25799	-3.56297	-4.08052	-3.83019			0.000465849	8.36749	0.00293	7.76135	0.00111	7.19409	0.00078675	8.68494
2.67547	-4.31644	-3.64029	-4.13818	-3.84195			0.000575711	9.24881	0.00581	8.30601	0.0019	8.00753	0.00106	9.56507
2.69218	-4.41872	-3.65324	-4.11472	-3.84987			0.000731609	10.1266	0.01219	9.13074	0.00294	8.44243	0.00192	10.4253
2.70889	-4.29809	-3.68972	-4.30577	-3.9071			0.000990429	11.003	0.01997	10.0855	0.00581	9.1012	0.00286	10.7686
2.7256	-4.25364	-3.7102	-4.17136	-3.81473			0.00146	11.8851	0.02972	10.4668	0.01118	9.95911	0.00623	11.284
2.74231	-4.36384	-3.83882	-4.17443	-3.937			0.00248	12.7136	0.05456	10.8112	0.01271	10.0585	0.01184	11.6275
2.75902	-4.33513	-3.69991	-4.28151	-3.90991			0.00291	12.9027	0.0791	10.9581	0.02242	10.9233	0.02286	11.9452
2.77574	-4.40345	-3.84275	-4.07494	-3.95155			0.00559	13.7231	0.09228	11.0081	0.02936	11.2231	0.0552	12.3262
2.79245	-4.33986	-3.77428	-4.32347	-3.89456			0.00575	13.8071	0.11529	11.0705	0.05251	11.6017	0.07975	12.4713
2.80916	-4.46597	-3.80793	-4.2953	-4.01981			0.00709	14.7981	0.13805	11.1136	0.08048	11.7589	0.09234	12.5261
2.82587	-4.46061	-3.87069	-4.30577	-3.937			0.01012	15.7063	0.15356	11.1364	0.09219	11.8015	0.11497	12.6038
2.84258	-4.43422	-3.87475	-4.26453	-3.97529			0.01136	15.8726	0.20151	11.1841	0.11617	11.8629	0.13825	12.6641
2.85929	-4.51557	-3.69991	-4.48599	-3.94425			0.01518	17.1758	0.25148	11.2121	0.13836	11.904	0.15388	12.6979
2.876	-4.57372	-3.85065	-4.37853	-4.04043			0.01779	18.1617	0.29741	11.2273	0.15385	11.9272	0.20144	12.7735
2.89271	-4.53842	-3.89115	-4.35984	-3.97981			0.02335	18.8074	0.46726	11.2345	0.20165	11.9746	0.25107	12.8261
2.90943	-4.45527	-3.83882	-4.4053	-4.012			0.06121	18.9749	0.61686	11.2159	0.25191	12.0039	0.30236	12.8628
2.92614	-4.54422	-3.92476	-4.38611	-4.02769			0.08234	19.0071	0.76532	11.2016	0.2953	12.0201	0.44651	12.9082
2.94285	-4.53266	-3.84669	-4.37853	-3.96335			0.09151	19.0177	0.89976	11.2723	0.46722	12.0298	0.61552	12.9071
2.95956	-4.45527	-3.95074	-4.66495	-4.05822			0.11039	19.0353	0.93638	11.3572	0.61701	12.014	0.76491	12.8923
2.97627	-4.54422	-3.91625	-4.50722	-4.14508			0.1351	19.0524	0.98021	11.7198	0.76498	12.0131	0.90208	12.8936
2.99298	-4.53266	-3.93767	-4.38992	-4.03883			0.17204	19.0711	0.98856	12.0377	0.90945	12.1297	0.95607	12.9361
3.00969	-4.51557	-4.09688	-4.46109	-4.11874			0.22189	19.0878	0.99369	12.5058	0.93897	12.227	0.97836	13.0038
3.0264	-4.4136	-3.82326	-4.42487	-4.08132			0.2711	19.0985			0.97924	12.6437	0.99004	13.0898
3.04312	-4.46597	-4.07182	-4.46932	-4.05822			0.31379	19.105			0.98887	13.0002	0.99473	13.165
3.05983	-4.50433	-4.01879	-4.58762	-4.10156			0.47057	19.1172			0.99433	13.439
3.07654	-4.45527	-3.86263	-4.46932	-4.06641			0.61912	19.1261
3.09325	-4.43944	-3.93767	-4.59697	-4.10497			0.76746	19.1441
3.10996	-4.47136	-3.92904	-4.56919	-4.06641			0.9035	19.2211
3.12667	-4.43422	-3.92904	-4.4652	-4.15582			0.95509	19.333
3.14338	-4.45527	-3.91202	-4.55109	-4.07633			0.97749	19.467
3.1601	-4.49322	-4.03775	-4.69557	-4.13446			0.98924	19.632
3.17681	-4.49876	-4.03298	-4.49867	-4.13622			0.99458	19.8205
3.19352	-4.47678	-4.01411	-4.60167	-4.0697
3.21023	-4.46061	-4.03775	-4.63038	-4.17396
3.22694	-4.50433	-4.00945	-4.50722	-4.22854
3.24365	-4.46597	-3.93335	-4.5601	-4.13095
3.26036	-4.41872	-4.07678	-4.52891	-4.15582
3.27707	-4.43422	-4.17608	-4.66495	-4.1758
3.29379	-4.59185	-4.00945	-4.62554	-4.11528
3.3105	-4.44997	-3.97741	-4.61593	-4.09986
3.32721	-4.61654	-3.99101	-4.64014	-4.17947
3.34392	-4.53266	-4.0235	-4.6904	-4.21319
3.36063	-4.52693	-4.15973	-4.6064	-4.16849
3.37734	-4.48223	-4.08177	-4.56463	-4.21892
3.39405	-4.43944	-4.05707	-4.70599	-4.18316
3.41076	-4.63547	-4.01411	-4.78778	-4.1758
3.42748	-4.55005	-4.05707	-4.58762	-4.18872
3.44419	-4.57372	-4.1983	-4.63525	-4.16667
3.4609	-4.55005	-4.08177	-4.6904	-4.14508
3.47761	-4.50433	-4.16515	-4.68015	-4.17763
3.49432	-4.46597	-4.12259	-4.64014	-4.20938
3.51103	-4.59185	-4.11222	-4.68526	-4.23436
3.52774	-4.41872	-4.12781	-4.64999	-4.17213
3.54445	-4.47136	-4.06688	-4.70599	-4.17396
3.56117	-4.52123	-4.10197	-4.66495	-4.16849
3.57788	-4.53842	-4.15434	-4.80497	-4.12048
3.59459	-4.56775	-4.15434	-4.73251	-4.14865
3.6113	-4.55592	-4.03298	-4.8343	-4.25401
3.62801	-4.74296	-4.00945	-4.82246	-4.20749
3.64472	-4.48771	-3.98192	-4.57836	-4.22275
3.66143	-4.55005	-4.11222	-4.70076	-4.19432
3.67814	-4.56182	-4.09688	-4.73251	-4.27203
3.69486	-4.46597	-4.10708	-4.86451	-4.26799
3.71157	-4.53266	-4.10197	-4.71651	-4.18316
3.72828	-4.48223	-4.2096	-4.64505	-4.2461
3.74499	-4.55005	-4.10197	-4.82836	-4.21128
3.7617	-4.47136	-4.09688	-4.79347	-4.2945
3.77841	-4.42903	-4.17608	-4.7379	-4.22275
3.79512	-4.40851	-4.15434	-4.82836	-4.17396
3.81183	-4.48223	-4.13834	-4.85231	-4.25203
3.82855	-4.56182	-4.32384	-4.62554	-4.25401
3.84526	-4.48223	-4.11222	-4.69557	-4.24217
3.86197	-4.48771	-4.29868	-4.69557	-4.23631
3.87868	-4.56182	-4.09688	-4.8343	-4.22083
3.89539	-4.40851	-4.16515	-4.79347	-4.30072
3.9121	-4.43422	-4.11222	-4.7653	-4.19619
3.92881	-4.48223	-4.03775	-4.73251	-4.3028
3.94552	-4.3934	-4.25612	-4.77087	-4.24021
3.96224	-4.42386	-4.31118	-4.71124	-4.23242
3.97895	-4.52123	-4.25018	-4.69557	-4.30488
3.99566	-4.49322	-4.18713	-4.7379	-4.23631
4.01237	-4.4136	-4.22103	-4.84027	-4.33455
4.02908	-4.53842	-4.2096	-4.7992	-4.26398
4.04579	-4.40851	-4.14364	-4.82836	-4.27001
4.0625	-4.58577	-4.25018	-4.7653	-4.36956
4.07921	-4.52123	-4.17608	-4.79347	-4.2945
4.09593	-4.56775	-3.98646	-4.77087	-4.33886
4.11264	-4.55592	-4.00945	-4.96783	-4.27607
4.12935	-4.42903	-4.31118	-4.74332	-4.36734
4.14606	-4.57372	-4.18159	-4.79347	-4.25998
4.16277	-4.55592	-4.2096	-4.70599	-4.29243
4.17948	-4.56775	-4.11222	-4.95431	-4.25203
4.19619	-4.57372	-4.27414	-4.87066	-4.34319
4.21291	-4.53266	-4.2096	-4.7992	-4.26398
4.22962	-4.52123	-4.4601	-4.78778	-4.32598
4.24633	-4.37851	-4.18159	-4.71651	-4.25599
4.26304	-4.52123	-4.25018	-4.69557	-4.34319
4.27975	-4.50433	-4.1927	-4.8343	-4.30697
4.29646	-4.44997	-4.23842	-4.85839	-4.35409
4.31317	-4.64829	-4.1927	-4.73251	-4.28832
4.32988	-4.63547	-4.16515	-4.7653	-4.37179
4.3466	-4.61031	-4.11739	-4.89566	-4.29657
4.36331	-4.42386	-4.39648	-4.93438	-4.30488
4.38002	-4.40345	-4.32384	-4.80497	-4.36069
4.39673	-4.42386	-4.29249	-4.86451	-4.30488
4.41344	-4.46597	-4.26209	-4.77087	-4.2945
4.43015	-4.61654	-4.33666	-4.84027	-4.32173
4.44686	-4.49322	-4.1706	-4.72182	-4.38076
4.46357	-4.52123	-4.36945	-4.88936	-4.34971
4.48029	-4.48223	-4.17608	-4.98845	-4.31749
4.497	-4.54422	-4.32384	-4.94762	-4.27607
4.51371	-4.55005	-4.29249	-4.87686	-4.24021
4.53042	-4.53266	-4.24428	-4.92131	-4.30697
4.54713	-4.53266	-4.15434	-4.97465	-4.3196
4.56384	-4.55592	-4.33666	-4.85231	-4.39436
4.58055	-4.61031	-4.1927	-4.77087	-4.40124
4.59726	-4.44997	-4.15434	-4.87686	-4.29243
4.61398	-4.48771	-4.28633	-4.85839	-4.32812
4.63069	-4.64186	-4.08678	-4.91483	-4.32812
4.6474	-4.59185	-4.28633	-4.96105	-4.34971
4.66411	-4.58577	-4.31749	-4.85231	-4.27001
4.68082	-4.48771	-4.25018	-4.99542	-4.32598
4.69753	-4.67444	-4.10708	-4.99542	-4.31538
4.71424	-4.49876	-4.3562	-4.85231	-4.38527
4.73095	-4.57372	-4.29249	-4.85839	-4.32385
4.74767	-4.62281	-4.32384	-4.81077	-4.29864
4.76438	-4.59185	-4.22103	-4.7653	-4.39208
4.78109	-4.59797	-4.24428	-4.85231	-4.32385
4.7978	-4.46061	-4.41027	-5.00243	-4.42921
4.81451	-4.64829	-4.41724	-4.8166	-4.30072
4.83122	-4.62281	-4.33666	-4.82836	-4.34319
4.84793	-4.47136	-4.15973	-4.82246	-4.34319
4.86464	-4.66784	-4.25612	-4.75976	-4.42449
4.88136	-4.50433	-4.48973	-4.80497	-4.29864
4.89807	-4.52693	-4.31118	-4.88936	-4.47765
4.91478	-4.59797	-4.43844	-4.89566	-4.31749
4.93149	-4.62912	-4.36945	-4.87686	-4.33455
4.9482	-4.49876	-4.46743	-4.81077	-4.39436
4.96491	-4.42903	-4.1706	-5.02379	-4.37179
4.98162	-4.68108	-4.31749	-4.88309	-4.47765
4.99833	-4.60412	-4.30491	-4.84027	-4.40585
5.01505	-4.60412	-4.3628	-4.86451	-4.30907
5.03176	-4.63547	-4.31118	-4.91483	-4.31538
5.04847	-4.49876	-4.33666	-4.87066	-4.43395
5.06518	-4.48771	-4.36945	-4.84027	-4.39208
5.08189	-4.59797	-4.34965	-4.85231	-4.40124
5.0986	-4.53266	-4.31749	-4.88936	-4.3324
5.11531	-4.51557	-4.28633	-5.03828	-4.34753
5.13202	-4.68108	-4.1927	-4.92782	-4.29243
5.14874	-4.49876	-4.43132	-5.0095	-4.46287
5.16545	-4.64829	-4.45283	-4.88936	-4.34319
5.18216	-4.61031	-4.46743	-4.92131	-4.41048
5.19887	-4.71498	-4.22679	-4.87686	-4.43633
5.21558	-4.56775	-4.3562	-4.99542	-4.38527
5.23229	-4.61654	-4.52805	-4.81077	-4.37179
5.249	-4.59797	-4.34965	-4.96783	-4.2945
5.26572	-4.62912	-4.24428	-4.93438	-4.43158
5.28243	-4.66128	-4.1927	-5.03828	-4.35849
5.29914	-4.49322	-4.18159	-4.88309	-4.39665
5.31585	-4.49876	-4.39648	-4.91483	-4.37179
5.33256	-4.51557	-4.3562	-4.93438	-4.48512
5.34927	-4.49876	-4.32384	-4.95431	-4.33455
5.36598	-4.46061	-4.3628	-4.8166	-4.34102
5.38269	-4.66784	-4.25612	-4.84027	-4.23436
5.39941	-4.49876	-4.25018	-4.86451	-4.32385
5.41612	-4.51557	-4.25612	-4.98845	-4.38527
5.43283	-4.58577	-4.23259	-4.95431	-4.34319
5.44954	-4.56775	-4.30491	-4.94098	-4.36956
5.46625	-4.68777	-4.49728	-5.03101	-4.46287
5.48296	-4.64829	-4.39648	-4.96783	-4.25401
5.49967	-4.59185	-4.45283	-4.94762	-4.43633
5.51638	-4.47678	-4.39648	-4.88309	-4.35409
5.5331	-4.59797	-4.33666	-5.03828	-4.36069
5.54981	-4.52693	-4.23842	-4.92131	-4.45314
5.56652	-4.59797	-4.32384	-4.89566	-4.34536
5.58323	-4.61654	-4.41027	-4.93438	-4.39436
5.59994	-4.56182	-4.29249	-4.99542	-4.28422
5.61665	-4.55592	-4.27414	-5.02379	-4.42685
5.63336	-4.62912	-4.5438	-4.90201	-4.38301
5.65007	-4.67444	-4.49728	-5.06042	-4.36069
5.66679	-4.72887	-4.3628	-4.88309	-4.33455
5.6835	-4.49876	-4.30491	-4.75976	-4.40585
5.70021	-4.63547	-4.45283	-4.95431	-4.34536
5.71692	-4.43422	-4.52805	-5.03101	-4.38754
5.73363	-4.47678	-4.27414	-5.0095	-4.38076
5.75034	-4.61031	-4.17608	-5.03101	-4.32173
5.76705	-4.59185	-4.38965	-4.86451	-4.31749
5.78376	-4.61654	-4.25612	-4.94762	-4.4198
5.80048	-4.64186	-4.37614	-5.01662	-4.43395
5.81719	-4.67444	-4.4601	-4.97465	-4.37851
5.8339	-4.55005	-4.41724	-4.84027	-4.43395
5.85061	-4.72887	-4.41027	-4.89566	-4.4483
5.86732	-4.55005	-4.1983	-4.88936	-4.46287
5.88403	-4.52693	-4.36945	-4.89566	-4.42449
5.90074	-4.55592	-4.29868	-4.90201	-4.43395
5.91745	-4.64186	-4.43844	-4.87686	-4.2945
5.93417	-4.49322	-4.28633	-4.80497	-4.4128
5.95088	-4.67444	-4.31118	-5.03101	-4.38527
5.96759	-4.58577	-4.25612	-4.84027	-4.34102
5.9843	-4.45527	-4.34965	-5.10623	-4.32385
6.00101	-4.46061	-4.29249	-4.99542	-4.40585
6.01772	-4.57372	-4.24428	-4.89566	-4.32385
6.03443	-4.57372	-4.27414	-4.8166	-4.32173
6.05114	-4.49322	-4.15973	-4.96783	-4.4128
6.06786	-4.54422	-4.38965	-4.81077	-4.38754
6.08457	-4.62912	-4.18713	-4.78778	-4.36956
6.10128	-4.56775	-4.28633	-4.71651	-4.34753
6.11799	-4.58577	-4.34965	-4.72182	-4.40585
6.1347	-4.56775	-4.25018	-4.85839	-4.32598
6.15141	-4.60412	-4.1927	-4.82246	-4.30072
6.16812	-4.53266	-4.29249	-4.80497	-4.25005
6.18483	-4.55592	-4.16515	-4.73251	-4.25401
6.20155	-4.48223	-4.1983	-4.75425	-4.40354
6.21826	-4.58577	-4.22103	-4.77087	-4.28832
6.23497	-4.55005	-4.13834	-4.87066	-4.27405
6.25168	-4.61031	-4.02823	-4.86451	-4.36734
6.26839	-4.45527	-4.26209	-4.71651	-4.34536
6.2851	-4.56775	-4.2153	-4.8166	-4.34536
6.30181	-4.49322	-4.14364	-4.73251	-4.31327
6.31852	-4.49322	-4.2153	-4.68015	-4.28218
6.33524	-4.58577	-4.05221	-4.67506	-4.37179
6.35195	-4.52123	-4.15434	-4.74877	-4.28218
6.36866	-4.43422	-4.16515	-4.72182	-4.38076
6.38537	-4.38841	-4.23842	-4.64999	-4.25599
6.40208	-4.34461	-4.07182	-4.63525	-4.25203
6.41879	-4.43422	-4.03298	-4.74332	-4.22083
6.4355	-4.47136	-4.00945	-4.63525	-4.22854
6.45222	-4.359	-4.05221	-4.57836	-4.1758
6.46893	-4.35418	-3.86665	-4.40918	-4.2056
6.48564	-4.55005	-3.9205	-4.48599	-4.217
6.50235	-4.38841	-3.95074	-4.63038	-4.16667
6.51906	-4.45527	-3.92476	-4.4902	-4.14865
6.53577	-4.33042	-3.93767	-4.34513	-4.05822
6.55248	-4.36384	-3.85463	-4.20252	-4.0897
6.56919	-4.33986	-3.7102	-4.14413	-4.05659
6.58591	-4.42903	-3.65324	-4.28151	-3.96931
6.60262	-4.42903	-3.68972	-4.20887	-3.98738
6.61933	-4.23213	-3.65977	-4.19621	-3.93411
6.63604	-4.24068	-3.61803	-4.05836	-3.94863
6.65275	-4.16229	-3.62434	-4.11472	-3.9298
6.66946	-4.27562	-3.47745	-3.987	-3.80455
6.68617	-4.25799	-3.43466	-3.88752	-3.75516
6.70288	-4.14654	-3.33508	-3.80553	-3.74557
6.7196	-4.11956	-3.3163	-3.91325	-3.72665
6.73631	-4.02876	-3.33035	-3.80553	-3.79573
6.75302	-3.91406	-3.29558	-3.76794	-3.71154
6.76973	-3.91717	-3.18364	-3.76794	-3.65766
6.78644	-3.94551	-3.2402	-3.71409	-3.62434
6.80315	-3.84239	-3.22523	-3.52211	-3.59005
6.81986	-3.90482	-3.09782	-3.49367	-3.50024
6.83657	-3.80561	-3.00166	-3.48283	-3.45105
6.85329	-3.68536	-2.90774	-3.4029	-3.41525
6.87	-3.7463	-2.81905	-3.40148	-3.33931
6.88671	-3.63728	-2.7667	-3.31187	-3.28893
6.90342	-3.65385	-2.73369	-3.09446	-3.23236
6.92013	-3.70025	-2.61967	-3.14152	-3.15871
6.93684	-3.46321	-2.48339	-2.94795	-3.09446
6.95355	-3.49731	-2.45645	-2.94255	-2.9816
6.97026	-3.39093	-2.30427	-2.78277	-2.93384
6.98698	-3.25878	-2.24998	-2.73642	-2.8817
7.00369	-3.25557	-2.19697	-2.62197	-2.78904
7.0204	-3.18743	-2.10977	-2.56254	-2.76862
7.03711	-3.11943	-2.0425	-2.41393	-2.63666
7.05382	-3.10004	-1.92478	-2.25887	-2.54926
7.07053	-3.01842	-1.81688	-2.16715	-2.44878
7.08724	-2.96189	-1.75254	-2.12783	-2.39914
7.10395	-2.83631	-1.66407	-2.05614	-2.27849
7.12067	-2.78897	-1.61282	-1.95189	-2.17159
7.13738	-2.71724	-1.52338	-1.92201	-2.09544
7.15409	-2.59004	-1.43099	-1.82497	-2.00606
7.1708	-2.57776	-1.32842	-1.73115	-1.88224
7.18751	-2.46769	-1.24327	-1.57941	-1.8077
7.20422	-2.39192	-1.13103	-1.39476	-1.73241
7.22093	-2.28622	-0.99118	-1.26158	-1.62879
7.23764	-2.18898	-0.88024	-1.18611	-1.51406
7.25436	-2.08583	-0.7747	-1.06524	-1.38446
7.27107	-1.99869	-0.63591	-0.78853	-1.2965
7.28778	-1.94024	-0.52314	-0.59614	-1.17759
7.30449	-1.81432	-0.34983	-0.41223	-1.01471
7.3212	-1.70419	-0.15456	-0.16957	-0.85659
7.33791	-1.62771	-0.03512	0	-0.70207
7.35462	-1.53463	0	-0.06109	-0.51158
7.37133	-1.4516	-0.06017	-0.35852	-0.30112
7.38805	-1.34389	-0.26197	-0.93329	-0.11248
7.40476	-1.21931	-0.60825	-1.72157	0
7.42147	-1.10836	-1.03297	-2.54489	-0.10088
7.43818	-0.9912	-1.44199	-3.122	-0.56201
7.45489	-0.8904	-1.71715	-3.35703	-1.37149
7.4716	-0.71003	-1.96853	-3.56634	-2.28401
7.48831	-0.55459	-2.14518	-3.59696	-2.89997
7.50503	-0.4139	-2.35188	-3.80128	-3.21255
7.52174	-0.26369	-2.44666	-3.85124	-3.39656
7.53845	-0.14383	-2.66956	-3.84237	-3.51529
7.55516	-0.05676	-2.7298	-3.99211	-3.56086
7.57187	0	-2.88784	-3.97432	-3.64679
7.58858	-0.06398	-2.99152	-4.01284	-3.75636
7.60529	-0.21433	-3.06292	-4.05018	-3.71039
7.622	-0.48148	-3.17755	-4.03668	-3.73135
7.63872	-0.96979	-3.22735	-4.12053	-3.83019
7.65543	-1.51196	-3.33035	-4.00242	-3.80202
7.67214	-2.11408	-3.24886	-4.07494	-3.8354
7.68885	-2.58675	-3.40627	-4.18994	-3.80836
7.70556	-2.77302	-3.52215	-4.14115	-3.90151
7.72227	-2.98853	-3.40627	-4.22169	-3.90991
7.73898	-3.06103	-3.49398	-4.1622	-3.91981
7.75569	-3.13494	-3.54527	-4.35984	-3.96484
7.77241	-3.34784	-3.65324	-4.13818	-3.96187
7.78912	-3.29146	-3.56595	-4.1683	-3.86993
7.80583	-3.40386	-3.64351	-4.29183	-3.9723
7.82254	-3.43981	-3.7102	-4.13226	-3.98283
7.83925	-3.54111	-3.68635	-4.12345	-3.93411
7.85596	-3.56267	-3.70333	-4.21847	-3.99654
7.87267	-3.6095	-3.84669	-4.28151	-4.02296
7.88938	-3.65863	-3.68635	-4.26117	-3.91839
7.9061	-3.59364	-3.6965	-4.24123	-3.94571
7.92281	-3.79182	-3.7206	-4.33424	-4.01981
7.93952	-3.72814	-3.73818	-4.35246	-3.9723
7.95623	-3.74368	-3.83882	-4.34879	-3.96484
7.97294	-3.70025	-3.72409	-4.28151	-4.00888
7.98965	-3.77821	-3.84275	-4.37853	-4.00424
8.00636	-3.73329	-3.80035	-4.31635	-4.02453
8.02307	-3.78363	-4.00019	-4.42883	-4.00424
8.03979	-3.79182	-3.87882	-4.44887	-3.96187
8.0565	-3.84528	-4.01411	-4.50294	-4.05171
8.07321	-3.79731	-3.93335	-4.42093	-4.04686
8.08992	-3.84239	-3.89115	-4.53772	-4.08467
8.10663	-3.82242	-3.93335	-4.42093	-4.12395
8.12334	-3.82809	-4.08177	-4.63038	-4.23631
8.14005	-3.69776	-4.10197	-4.59697	-4.15222
8.15676	-3.78363	-4.02823	-4.62554	-4.24414
8.17348	-3.78363	-4.04736	-4.63038	-4.20182
8.19019	-3.96487	-4.0235	-4.4902	-4.25401
8.2069	-4.01839	-4.0235	-4.62554	-4.22275
8.22361	-3.88058	-4.13834	-4.64999	-4.31538
8.24032	-3.85107	-4.05221	-4.68526	-4.3519
8.25703	-3.93914	-4.2153	-4.68015	-4.33025
8.27374	-3.88058	-4.16515	-4.87686	-4.23631
8.29045	-3.92967	-4.2153	-4.77087	-4.26398
8.30717	-4.03223	-4.1706	-4.71651	-4.25401
8.32388	-4.04981	-4.05707	-4.66495	-4.36069
8.34059	-4.10822	-4.25612	-4.77087	-4.23631
8.3573	-4.13876	-4.12259	-4.68526	-4.38301
8.37401	-4.07495	-4.08678	-4.78778	-4.37179
8.39072	-4.10073	-4.23259	-4.60167	-4.32173
8.40743	-4.19866	-4.18159	-4.6904	-4.30072
8.42414	-4.04274	-4.2153	-4.75976	-4.34971
8.44086	-4.21108	-4.32384	-4.85839	-4.36956
8.45757	-4.22788	-4.42426	-4.8343	-4.46043
8.47428	-4.17426	-4.18159	-4.70599	-4.31327
8.49099	-4.17426	-4.2096	-4.77648	-4.39436
8.5077	-4.1272	-4.33666	-4.74332	-4.38754
8.52441	-4.20692	-4.15434	-4.66495	-4.34753
8.54112	-4.27562	-4.29249	-4.85839	-4.40816
8.55784	-4.23213	-4.37614	-4.79347	-4.36734
8.57455	-4.28007	-4.18713	-4.60167	-4.51044
8.59126	-4.19046	-4.41724	-4.89566	-4.43158
8.60797	-4.28007	-4.41027	-4.89566	-4.43395
8.62468	-4.30264	-4.31749	-4.77648	-4.4483
8.64139	-4.20692	-4.29868	-4.70599	-4.45314
8.6581	-4.15045	-4.43844	-4.86451	-4.46287
8.67481	-4.21108	-4.4601	-4.66495	-4.50788
8.69153	-4.27562	-4.33666	-4.82246	-4.48762
8.70824	-4.40345	-4.32384	-4.81077	-4.40816
8.72495	-4.20692	-4.50489	-4.82246	-4.47765
8.74166	-4.40851	-4.37614	-4.7379	-4.50788
8.75837	-4.47136	-4.36945	-4.84027	-4.40354
8.77508	-4.35418	-4.43132	-4.64014	-4.45072
8.79179	-4.54422	-4.36945	-4.7992	-4.59048
8.8085	-4.36871	-4.43132	-4.71124	-4.43158
8.82522	-4.46061	-4.42426	-4.63525	-4.51044
8.84193	-4.29809	-4.5598	-4.88936	-4.47517
8.85864	-4.28454	-4.52805	-4.64505	-4.40816
8.87535	-4.34938	-4.38965	-4.71124	-4.57122
8.89206	-4.47136	-4.39648	-4.7653	-4.61012
8.90877	-4.33986	-4.48224	-4.56919	-4.42921
8.92548	-4.40851	-4.33666	-4.59228	-4.5685
8.94219	-4.39841	-4.50489	-4.45293	-4.60729
8.95891	-4.50433	-4.52805	-4.51152	-4.59048
8.97562	-4.38841	-4.49728	-4.41308	-4.57122
8.99233	-4.37851	-4.42426	-4.42093	-4.52855
9.00904	-4.42903	-4.49728	-4.26453	-4.62151
9.02575	-4.33513	-4.31118	-4.43281	-4.59326
9.04246	-4.43422	-4.52027	-4.43281	-4.57122
9.05917	-4.43944	-4.41724	-4.7653	-4.5685
9.07588	-4.3736	-4.45283	-4.7653	-4.60729
9.0926	-4.42903	-4.34313	-5.0095	-4.68357
9.10931	-4.36384	-4.30491	-5.03828	-4.51558
9.12602	-4.45527	-4.52805	-4.91483	-4.55769
9.14273	-4.31182	-4.28022	-4.96783	-4.63594
9.15944	-4.44997	-4.3628	-5.16247	-4.56038
9.17615	-4.56182	-4.50489	-4.99542	-4.57122
9.19286	-4.34938	-4.5679	-5.25778	-4.57943
9.20957	-4.52123	-4.43844	-5.27613	-4.50532
9.22629	-4.63547	-4.43132	-5.03828	-4.61865
9.243	-4.49876	-4.44561	-5.11407	-4.55501
9.25971	-4.4136	-4.33666	-5.13798	-4.72401
9.27642	-4.54422	-4.68874	-5.09073	-4.54966
9.29313	-4.38841	-4.48973	-5.08306	-4.64764
9.30984	-4.58577	-4.5359	-5.18758	-4.59326
9.32655	-4.55005	-4.49728	-5.06791	-4.71139
9.34326	-4.46597	-4.38965	-5.14608	-4.59326
9.35998	-4.62281	-4.51255	-5.36314	-4.69584
9.37669	-4.49876	-4.49728	-5.21333	-4.67447
9.3934	-4.46061	-4.58429	-5.16247	-4.61012
9.41011	-4.49876	-4.6094	-5.15424	-4.68053
9.42682	-4.60412	-4.48973	-5.16247	-4.63885
9.44353	-4.46061	-4.5359	-5.19609	-4.61012
9.46024	-4.54422	-4.58429	-5.09073	-4.58771
9.47695	-4.42386	-4.68874	-5.25778	-4.59326
9.49367	-4.55592	-4.48224	-5.27613	-4.71139
9.51038	-4.60412	-4.68874	-5.23087	-4.71139
9.52709	-4.56182	-4.63515	-5.12198	-4.65354
9.5438	-4.68777	-4.45283	-5.14608	-4.76285
9.56051	-4.60412	-4.6796	-5.36314	-4.62726
9.57722	-4.54422	-4.74535	-5.33329	-4.8067
9.59393	-4.52693	-4.5438	-5.34314	-4.85257
9.61064	-4.48771	-4.43844	-5.28543	-4.61865
9.62736	-4.52123	-4.52805	-5.29482	-4.71768
9.64407	-4.77906	-4.4601	-5.09073	-4.60447
9.66078	-4.70128	-4.5359	-5.21333	-4.68357
9.67749	-4.64829	-4.63515	-5.34314	-4.68053
9.6942	-4.76446	-4.48224	-5.14608	-4.63885
9.71091	-4.67444	-4.36945	-5.12198	-4.63014
9.72762	-4.62281	-4.41724	-5.33329	-4.68969
9.74434	-4.64186	-4.3562	-5.09845	-4.68053
9.76105	-4.79388	-4.51255	-5.16247	-4.69584
9.77776	-4.62281	-4.34313	-5.21333	-4.62726
9.79447	-4.52123	-4.37614	-5.23087	-4.72084
9.81118	-4.71498	-4.41724	-5.07546	-4.72401
9.82789	-4.62912	-4.41027	-4.95431	-4.63594
9.8446	-4.70811	-4.41724	-5.03828	-4.61295
9.86131	-4.64186	-4.49728	-5.0456	-4.7728
9.87803	-4.66784	-4.37614	-4.96783	-4.6447
9.89474	-4.75724	-4.23259	-4.88309	-4.68053
9.91145	-4.56775	-4.23842	-4.85231	-4.67749
9.92816	-4.71498	-4.25612	-4.77648	-4.68357
9.94487	-4.53266	-4.28022	-4.81077	-4.52855
9.96158	-4.57372	-4.15434	-4.62554	-4.63885
9.97829	-4.57372	-4.08177	-4.65495	-4.54434
9.995	-4.66128	-3.89944	-4.51584	-4.55233
10.0117	-4.55592	-3.99101	-4.44887	-4.42685
10.0284	-4.45527	-3.91625	-4.4652	-4.3324
10.0451	-4.43422	-3.82326	-4.42093	-4.40354
10.0618	-4.3934	-3.65977	-4.41308	-4.31749
10.0786	-4.55005	-3.80035	-4.33064	-4.3028
10.0953	-4.4136	-3.66306	-4.28151	-4.27203
10.112	-4.28904	-3.68972	-4.26453	-4.23242
10.1287	-4.3934	-3.56894	-4.11472	-4.17947
10.1454	-4.26677	-3.40627	-3.987	-4.19432
10.1621	-4.20278	-3.48568	-3.77	-4.28014
10.1788	-4.11956	-3.33983	-3.73568	-4.18316
10.1955	-4.17426	-3.25103	-3.78239	-4.09139
10.2122	-4.10447	-3.20422	-3.59179	-3.96484
10.229	-3.92653	-3.09969	-3.54808	-3.90011
10.2457	-3.86867	-2.98315	-3.43911	-3.9255
10.2624	-3.75418	-2.86834	-3.26494	-3.77217
10.2791	-3.74107	-2.81482	-3.04851	-3.75035
10.2958	-3.65863	-2.7298	-2.909	-3.66424
10.3125	-3.76479	-2.61851	-2.69914	-3.51434
10.3292	-3.50757	-2.36887	-2.55216	-3.41955
10.3459	-3.58025	-2.26776	-2.35287	-3.28893
10.3627	-3.46716	-2.1879	-2.15564	-3.18425
10.3794	-3.37275	-2.16779	-2.16798	-2.98661
10.3961	-3.44755	-2.03536	-2.31622	-2.82594
10.4128	-3.23025	-2.14807	-2.67138	-2.66421
10.4295	-3.08102	-2.25964	-3.07993	-2.4639
10.4462	-3.02095	-2.57991	-3.68162	-2.27904
10.4629	-2.79806	-2.95036	-4.24453	-2.16249
10.4796	-2.7671	-3.32799	-4.55109	-2.15979
10.4963	-2.6244	-3.48019	-4.77087	-2.40975
10.513	-2.46405	-3.61489	-4.92782	-2.9165
10.5298	-2.31458	-3.68972	-5.03101	-3.50304
10.5465	-2.15216	-3.80793	-4.88936	-4.12395
10.5632	-1.98736	-4.10197	-4.95431	-4.33886
10.5799	-1.92572	-4.01879	-5.36314	-4.45556
10.5966	-1.72167	-4.01411	-4.90201	-4.62151
10.6133	-1.65611	-4.25612	-4.99542	-4.52594
10.63	-1.6087	-4.2153	-5.21333	-4.62151
10.6467	-1.61334	-4.10708	-5.23087	-4.60729
10.6634	-1.83811	-4.24428	-5.09845	-4.64177
10.6802	-2.15589	-4.23842	-5.14608	-4.74001
10.6969	-2.56483	-4.46743	-5.23087	-4.62726
10.7136	-3.065	-4.37614	-5.19609	-4.65354
10.7303	-3.52002	-4.31749	-5.09073	-4.67145
10.747	-3.88658	-4.3628	-5.28543	-4.68357
10.7637	-3.97469	-4.38965	-5.18758	-4.69276
10.7804	-4.19866	-4.31118	-5.21333	-4.84896
10.7972	-4.25799	-4.34965	-5.13798	-4.67749
10.8139	-4.20278	-4.48973	-5.37329	-4.65354
10.8306	-4.34938	-4.51255	-5.21333	-4.70826
10.8473	-4.36384	-4.3628	-5.3043	-4.72084
10.864	-4.42386	-4.59259	-5.35309	-4.68969
10.8807	-4.39841	-4.57606	-5.14608	-4.75956
10.8974	-4.27562	-4.60096	-5.27613	-4.77614
10.9141	-4.47678	-4.5359	-5.12198	-4.6447
10.9308	-4.52123	-4.76496	-5.23087	-4.75627
10.9475	-4.53266	-4.41027	-5.12198	-4.78961
10.9643	-4.58577	-4.5679	-5.33329	-4.74648
10.981	-4.56775	-4.48224	-5.27613	-4.84179
10.9977	-4.59185	-4.38287	-5.16247	-4.7728
11.0144	-4.66784	-4.48224	-5.32353	-4.80326
11.0311	-4.68777	-4.59259	-5.21333	-4.83114
11.0478	-4.57372	-4.6527	-5.38355	-4.84896
11.0645	-4.64829	-4.45283	-5.26691	-4.69893
11.0812	-4.63547	-4.57606	-5.21333	-4.75956
11.098	-4.58577	-4.50489	-5.19609	-4.75956
11.1147	-4.62281	-4.45283	-5.24873	-4.79641
11.1314	-4.68777	-4.57606	-5.37329	-4.68969
11.1481	-4.61031	-4.39648	-5.40438	-4.73358
11.1648	-4.63547	-4.5598	-5.37329	-4.71139
11.1815	-4.59797	-4.6094	-5.27613	-4.70203
11.1982	-4.75724	-4.5359	-5.23087	-4.79641
11.2149	-4.70128	-4.48224	-5.14608	-4.68053
11.2316	-4.72887	-4.4601	-5.23087	-4.74001
11.2484	-4.57372	-4.41724	-5.16247	-4.75627
11.2651	-4.67444	-4.39648	-5.34314	-4.71139
11.2818	-4.75007	-4.4601	-5.17914	-4.77949
11.2985	-4.70811	-4.41724	-5.32353	-4.74974
11.3152	-4.60412	-4.6094	-5.29482	-4.82761
11.3319	-4.64186	-4.5679	-5.15424	-4.82059
11.3486	-4.75007	-4.49728	-5.38355	-4.84179
11.3653	-4.72887	-4.58429	-5.33329	-4.793
11.382	-4.64186	-4.37614	-5.37329	-4.72401
11.3987	-4.68777	-4.71664	-5.27613	-4.83468
11.4155	-4.6945	-4.5679	-5.23976	-4.74001
11.4322	-4.62281	-4.48224	-5.27613	-4.84179
11.4489	-4.57372	-4.37614	-5.17077	-4.69893
11.4656	-4.56775	-4.5438	-5.52744	-4.73038
11.4823	-4.83969	-4.63515	-5.18758	-4.68357
11.499	-4.60412	-4.52027	-5.3043	-4.76285
11.5157	-4.64829	-4.50489	-5.18758	-4.82059
11.5324	-4.59185	-4.6094	-5.38355	-4.70826
11.5491	-4.80137	-4.5679	-5.36314	-4.68053
11.5659	-4.64186	-4.68874	-5.4474	-4.65947
11.5826	-4.70811	-4.5359	-5.36314	-4.6565
11.5993	-4.67444	-4.6094	-5.21333	-4.80326
11.616	-4.67444	-4.44561	-5.26691	-4.72401
11.6327	-4.79388	-4.46743	-5.34314	-4.87446
11.6494	-4.74296	-4.46743	-5.4474	-4.87446
11.6661	-4.52693	-4.45283	-5.55154	-4.8856
11.6828	-4.68777	-4.6527	-5.43647	-4.7728
11.6996	-4.66128	-4.38965	-5.37329	-4.8067
11.7163	-4.75724	-4.48224	-5.23087	-4.98352
11.733	-4.60412	-4.50489	-5.28543	-4.74001
11.7497	-4.75724	-4.27414	-5.35309	-4.83468
11.7664	-4.80891	-4.66158	-5.41497	-4.793
11.7831	-4.67444	-4.37614	-5.69558	-4.98765
11.7998	-4.83969	-4.5598	-5.52744	-4.81016
11.8165	-4.78644	-4.5598	-5.49235	-4.83468
11.8332	-4.7219	-4.5679	-5.37329	-4.793
11.8499	-4.64186	-4.48224	-5.46962	-4.79641
11.8667	-4.87953	-4.42426	-5.6678	-4.78961
11.8834	-5.0766	-4.41724	-5.08306	-4.76947
11.9001	-4.70811	-4.48224	-5.34314	-4.75956
11.9168	-4.79388	-4.44561	-5.33329	-4.82059
11.9335	-4.70128	-4.48973	-5.52744	-4.88933
11.9502	-4.67444	-4.3562	-5.36314	-4.83468
11.9669	-4.68777	-4.5679	-5.34314	-4.78622
11.9837	-4.77906	-4.5679	-5.3043	-4.77949
12.0004	-4.83969	-4.41724	-5.58881	-4.82761
12.0171	-4.78644	-4.5679	-5.34314	-4.9159
12.0338	-4.70811	-4.43132	-5.18758	-4.92362
12.0505	-4.87144	-4.36945	-5.21333	-4.92751
12.0672	-4.8877	-4.41027	-5.43647	-4.84896
12.0839	-4.78644	-4.18713	-5.21333	-4.72084
12.1006	-4.8877	-4.29868	-5.19609	-4.8067
12.1173	-4.61654	-4.3562	-5.07546	-4.80326
12.1341	-4.66784	-4.16515	-5.36314	-4.92362
12.1508	-4.8634	-4.1983	-4.91483	-4.74001
12.1675	-4.68108	-4.22103	-4.88936	-4.71453
12.1842	-4.66128	-4.09688	-5.14608	-4.73679
12.2009	-4.77906	-4.03775	-4.91483	-4.69584
12.2176	-4.7219	-3.96844	-4.87066	-4.65354
12.2343	-4.62912	-3.92476	-4.8166	-4.51558
12.251	-4.56182	-3.93335	-4.77087	-4.62151
12.2677	-4.59797	-3.87069	-4.73251	-4.58771
12.2844	-4.6945	-3.77428	-4.64014	-4.46287
12.3012	-4.74296	-3.75246	-4.49867	-4.4435
12.3179	-4.58577	-3.6565	-4.44483	-4.40354
12.3346	-4.49322	-3.6763	-4.45293	-4.38527
12.3513	-4.50433	-3.57796	-4.37101	-4.34971
12.368	-4.52693	-3.38862	-4.28151	-4.20749
12.3847	-4.3736	-3.46658	-4.25448	-4.18316
12.4014	-4.34938	-3.35422	-4.15917	-4.0697
12.4181	-4.4136	-3.26862	-3.86244	-4.02138
12.4349	-4.26237	-3.23805	-3.92757	-3.91697
12.4516	-4.04274	-3.06473	-3.72189	-3.98132
12.4683	-4.16229	-3.09782	-3.6179	-3.8459
12.485	-4.0605	-2.91394	-3.55634	-3.86052
12.5017	-3.85107	-2.75868	-3.39159	-3.73606
12.5184	-3.92967	-2.70426	-3.26123	-3.67308
12.5351	-3.76213	-2.64312	-3.02289	-3.63177
12.5518	-3.70778	-2.45449	-2.99886	-3.47625
12.5685	-3.58692	-2.40374	-2.7843	-3.38318
12.5853	-3.49121	-2.30681	-2.67619	-3.30186
12.602	-3.51377	-2.16044	-2.48292	-3.17814
12.6187	-3.43981	-2.08231	-2.21239	-3.00124
12.6354	-3.402	-1.915	-2.04474	-2.89029
12.6521	-3.25557	-1.80552	-1.835	-2.78174
12.6688	-3.18743	-1.60902	-1.63854	-2.61293
12.6855	-3.07031	-1.4728	-1.45638	-2.45041
12.7022	-2.98241	-1.35261	-1.34922	-2.28678
12.7189	-2.90839	-1.27146	-1.32595	-2.10604
12.7356	-2.74282	-1.25238	-1.45821	-1.89192
12.7524	-2.62525	-1.24708	-1.66998	-1.69487
12.7691	-2.52006	-1.45746	-2.05429	-1.51087
12.7858	-2.36131	-1.74575	-2.56808	-1.29753
12.8025	-2.22893	-2.0425	-3.15032	-1.10293
12.8192	-2.06369	-2.3457	-3.79284	-0.97604
12.8359	-1.9156	-2.61504	-4.20569	-0.97941
12.8526	-1.75971	-2.78978	-4.38611	-1.20656
12.8693	-1.60162	-2.98482	-4.55558	-1.66463
12.886	-1.42017	-3.07016	-4.70599	-2.25968
12.9028	-1.25227	-3.13786	-4.66495	-3.06563
12.9195	-1.07522	-3.27084	-4.74877	-3.65657
12.9362	-0.9344	-3.40627	-4.81077	-3.94863
12.9529	-0.79691	-3.50235	-4.74877	-4.00424
12.9696	-0.72027	-3.50235	-4.91483	-4.19994
12.9863	-0.72307	-3.57796	-4.94762	-4.24807
13.003	-0.81853	-3.64674	-5.03828	-4.30697
13.0197	-1.01923	-3.78166	-4.88936	-4.32385
13.0365	-1.34864	-3.83491	-5.11407	-4.4483
13.0532	-1.80188	-3.88291	-4.96783	-4.45314
13.0699	-2.38184	-3.87882	-4.93438	-4.36956
13.0866	-2.82478	-3.97741	-5.09845	-4.38076
13.1033	-3.33387	-3.99101	-4.80497	-4.42214
13.12	-3.61178	-3.95955	-5.06791	-4.54966
13.1367	-3.70778	-3.93767	-5.23087	-4.55501
13.1534	-3.96487	-4.12781	-5.07546	-4.46532
13.1701	-3.94871	-3.98192	-5.18758	-4.60447
13.1869	-3.87759	-4.12259	-4.93438	-4.60165
13.2036	-4.07495	-3.95513	-5.20467	-4.46287
13.2203	-4.10822	-4.17608	-5.12198	-4.49517
13.237	-4.13103	-4.11222	-5.02379	-4.60447
13.2537	-4.17829	-4.22679	-4.95431	-4.60729
13.2704	-4.26677	-4.27414	-5.11407	-4.57122
13.2871	-4.21525	-4.25612	-5.27613	-4.59605
13.3038	-4.24498	-4.29868	-5.32353	-4.60447
13.3206	-4.21108	-4.30491	-5.20467	-4.52855
13.3373	-4.47136	-4.31749	-4.95431	-4.6447
13.354	-4.37851	-4.24428	-5.38355	-4.68662
13.3707	-4.25799	-4.3562	-5.17077	-4.66544
13.3874	-4.359	-4.38287	-5.16247	-4.55769
13.4041	-4.36871	-4.3628	-5.33329	-4.69584
13.4208	-4.40345	-4.34965	-5.15424	-4.8067
13.4375	-4.42386	-4.3562	-5.23087	-4.57669
13.4542	-4.36384	-4.1983	-5.12198	-4.65947
13.471	-4.60412	-4.34313	-5.11407	-4.62438
13.4877	-4.59797	-4.15973	-5.11407	-4.61295
13.5044	-4.53842	-4.28022	-5.32353	-4.73358
13.5211	-4.59185	-4.36945	-5.17914	-4.74648
13.5378	-4.40345	-4.31118	-5.11407	-4.69584
13.5545	-4.46597	-4.37614	-5.17077	-4.65354
13.5712	-4.48223	-4.48973	-5.06042	-4.7728
13.5879	-4.46061	-4.39648	-5.21333	-4.68662
13.6046	-4.52693	-4.27414	-5.15424	-4.74974
13.6213	-4.4136	-4.32384	-5.20467	-4.71768
13.6381	-4.61654	-4.31749	-5.19609	-4.83823
13.6548	-4.55005	-4.2153	-5.33329	-4.75627
13.6715	-4.46597	-4.41027	-5.07546	-4.68969
13.6882	-4.43944	-4.38287	-5.29482	-4.63885
13.7049	-4.50433	-4.48224	-5.38355	-4.81016
13.7216	-4.58577	-4.37614	-5.27613	-4.66245
13.7383	-4.57372	-4.25018	-5.28543	-4.73358
13.755	-4.52123	-4.36945	-5.19609	-4.71453
13.7718	-4.52123	-4.5679	-5.12198	-4.61865
13.7885	-4.55592	-4.22103	-5.37329	-4.65947
13.8052	-4.52693	-4.34965	-5.21333	-4.71768
13.8219	-4.54422	-4.34965	-5.35309	-4.70826
13.8386	-4.68777	-4.48224	-5.15424	-4.64764
13.8553	-4.55005	-4.28633	-5.37329	-4.68969
13.872	-4.51557	-4.3628	-5.14608	-4.71768
13.8887	-4.53842	-4.36945	-5.55154	-4.72084
13.9054	-4.50433	-4.38965	-5.35309	-4.74001
13.9222	-4.64829	-4.37614	-5.39391	-4.76616
13.9389	-4.62912	-4.36945	-5.20467	-4.73038
13.9556	-4.4136	-4.46743	-5.16247	-4.64177
13.9723	-4.51557	-4.4601	-5.39391	-4.70826
13.989	-4.58577	-4.42426	-5.38355	-4.92751
14.0057	-4.75007	-4.38965	-5.16247	-4.64764
14.0224	-4.59185	-4.46743	-5.48092	-4.6565
14.0391	-4.48223	-4.52805	-5.28543	-4.83468
14.0558	-4.56182	-4.36945	-5.38355	-4.85981
14.0725	-4.68108	-4.46743	-5.17077	-4.83823
14.0893	-4.74296	-4.43844	-5.39391	-4.8856
14.106	-4.40851	-4.34313	-5.35309	-4.83114
14.1227	-4.49322	-4.42426	-5.43647	-4.76285
14.1394	-4.53842	-4.31118	-5.45845	-4.77614
14.1561	-4.52123	-4.38965	-5.58881	-4.89685
14.1728	-4.52123	-4.46743	-5.38355	-4.87816
14.1895	-4.50433	-4.33666	-5.17077	-4.80326
14.2062	-4.59797	-4.3628	-5.23087	-4.71453
14.223	-4.54422	-4.34965	-5.19609	-4.79983
14.2397	-4.72887	-4.3562	-5.40438	-4.81362
14.2564	-4.66128	-4.46743	-5.38355	-4.70203
14.2731	-4.62912	-4.25018	-5.23976	-4.76285
14.2898	-4.59185	-4.37614	-5.23087	-4.74001
14.3065	-4.76446	-4.3562	-5.21333	-4.73358
14.3232	-4.72887	-4.5359	-5.09073	-4.66544
14.3399	-4.79388	-4.41027	-5.15424	-4.67749
14.3567	-4.67444	-4.29249	-5.09845	-4.67447
14.3734	-4.66784	-4.27414	-5.08306	-4.72084
14.3901	-4.7219	-4.29249	-5.26691	-4.76285
14.4068	-4.53842	-4.25018	-5.12198	-4.71139
14.4235	-4.87144	-4.15434	-5.01662	-4.75956
14.4402	-4.64829	-4.23259	-4.96105	-4.66245
14.4569	-4.55005	-4.11222	-4.92131	-4.67749
14.4736	-4.71498	-4.02823	-4.68526	-4.74974
14.4903	-4.58577	-4.13834	-4.79347	-4.67145
14.507	-4.74296	-3.93767	-4.56463	-4.59326
14.5238	-4.42386	-3.87882	-4.57836	-4.65058
14.5405	-4.63547	-3.92476	-4.52891	-4.58771
14.5572	-4.52123	-3.76696	-4.28838	-4.58218
14.5739	-4.58577	-3.72409	-4.27809	-4.43871
14.5906	-4.58577	-3.64029	-4.05836	-4.34102
14.6073	-4.51557	-3.52501	-3.87149	-4.32385
14.624	-4.3934	-3.42425	-3.69486	-4.24217
14.6407	-4.60412	-3.49398	-3.51254	-4.17213
14.6575	-4.47136	-3.198	-3.34891	-4.09646
14.6742	-4.33042	-3.10721	-3.23443	-3.89179
14.6909	-4.31182	-3.13204	-3.11238	-3.73606
14.7076	-4.29355	-3.06292	-3.19437	-3.69326
14.7243	-4.13103	-3.19387	-3.38598	-3.54609
14.741	-4.08591	-3.24236	-3.58665	-3.34329
14.7577	-4.0641	-3.3518	-3.93239	-3.1377
14.7744	-3.90789	-3.59934	-4.31281	-3.00522
14.7911	-3.79731	-3.87475	-4.63038	-2.79872
14.8079	-3.61407	-3.98646	-4.81077	-2.69045
14.8246	-3.60041	-4.14364	-5.16247	-2.66583
14.8413	-3.41884	-4.2153	-5.19609	-2.83887
14.858	-3.31499	-4.33666	-5.40438	-3.19039
14.8747	-3.13494	-4.27414	-5.19609	-3.56983
14.8914	-3.0973	-4.29249	-5.17914	-4.17947
14.9081	-2.83736	-4.48973	-5.35309	-4.47023
14.9248	-2.73899	-4.28633	-5.23087	-4.67447
14.9415	-2.64681	-4.3628	-5.33329	-4.68053
14.9582	-2.55047	-4.50489	-5.28543	-4.73038
14.975	-2.639	-4.50489	-5.4474	-4.8067
14.9917	-2.74282	-4.3562	-5.48092	-4.79641
15.0084	-2.94296	-4.50489	-5.62753	-4.91976
15.0251	-3.19043	-4.5359	-5.38355	-4.89309
15.0418	-3.58916	-4.52027	-5.3043	-4.8067
15.0585	-3.97469	-4.5679	-5.43647	-4.793
15.0752	-4.2364	-4.59259	-5.49235	-4.85981
15.0919	-4.46061	-4.62649	-5.36314	-4.77614
15.1087	-4.49876	-4.48224	-5.41497	-4.76947
15.1254	-4.58577	-4.5679	-5.64077	-4.88187
15.1421	-4.62281	-4.71664	-5.4474	-4.81362
15.1588	-4.8319	-4.52027	-5.58881	-4.93532
15.1755	-4.68108	-4.57606	-5.50391	-4.82761
15.1922	-4.59797	-4.81573	-5.43647	-4.85257
15.2089	-4.77174	-4.5438	-5.33329	-4.97125
15.2256	-4.79388	-4.5598	-5.4474	-5.04724
15.2423	-4.80891	-4.71664	-5.4474	-4.85257
15.2591	-4.85543	-4.59259	-5.49235	-4.93141
15.2758	-4.78644	-4.6094	-5.4474	-4.92362
15.2925	-4.8634	-4.78496	-5.4474	-4.94715
15.3092	-4.87144	-4.63515	-5.52744	-4.93141
15.3259	-4.84753	-4.62649	-5.45845	-4.95113
15.3426	-4.77906	-4.52805	-5.36314	-5.02555
15.3593	-4.83969	-4.76496	-5.45845	-4.96315
15.376	-4.8319	-4.66158	-5.6678	-4.95113
15.3927	-4.80891	-4.62649	-5.60155	-4.94715
15.4095	-4.8319	-4.89145	-5.52744	-4.92362
15.4262	-4.76446	-4.71664	-5.61445	-5.05163
15.4429	-4.85543	-4.85829	-5.49235	-4.86711
15.4596	-4.76446	-4.63515	-5.35309	-5.0385
15.4763	-4.8634	-4.6796	-5.70976	-5.01275
15.493	-5.00037	-4.72612	-5.36314	-4.92362
15.5097	-4.85543	-4.5598	-5.62753	-4.92362
15.5264	-5.21438	-4.76496	-5.38355	-4.97533
15.5432	-4.87144	-4.6094	-5.50391	-5.08296
15.5599	-5.06674	-4.62649	-5.62753	-5.06048
15.5766	-4.99124	-4.74535	-5.46962	-4.99594
15.5933	-4.87144	-4.68874	-5.34314	-4.98352
15.61	-4.80137	-4.62649	-5.39391	-4.94715
15.6267	-4.95552	-4.6094	-5.35309	-4.87446
15.6434	-4.8877	-4.68874	-5.4474	-5.0385
15.6601	-4.95552	-4.5679	-5.69558	-4.97125
15.6768	-5.00959	-4.76496	-5.27613	-4.95113
15.6936	-4.98219	-4.61791	-5.35309	-4.97533
15.7103	-4.68108	-4.70725	-5.41497	-4.97942
15.727	-5.05699	-4.69795	-5.33329	-4.97942
15.7437	-4.96433	-4.6094	-5.46962	-4.93925
15.7604	-4.80137	-4.76496	-5.37329	-5.13905
15.7771	-4.6945	-4.74535	-5.37329	-5.02555
15.7938	-4.83969	-4.88027	-5.34314	-4.97942
15.8105	-4.97322	-4.61791	-5.38355	-4.99594
15.8272	-4.85543	-4.88027	-5.57623	-4.83114
15.8439	-4.85543	-4.61791	-5.39391	-4.97942
15.8607	-4.84753	-4.59259	-5.36314	-5.11529
15.8774	-4.77174	-4.6094	-5.20467	-5.04724
15.8941	-4.80891	-4.5438	-5.17914	-4.84537
15.9108	-4.72887	-4.58429	-5.38355	-4.87816
15.9275	-4.97322	-4.61791	-5.40438	-4.90063
15.9442	-4.85543	-4.49728	-5.38355	-4.83823
15.9609	-5.03776	-4.60096	-5.25778	-4.88187
15.9776	-4.96433	-4.48224	-5.07546	-4.83114
15.9944	-4.94678	-4.6527	-5.12198	-4.87078
16.0111	-5.00037	-4.52805	-5.28543	-4.82761
16.0278	-4.8319	-4.60096	-5.15424	-4.85981
16.0445	-4.7219	-4.50489	-5.20467	-4.85981
16.0612	-4.83969	-4.6094	-5.20467	-4.73038
16.0779	-4.84753	-4.29249	-5.20467	-4.81016
16.0946	-4.76446	-4.43844	-5.19609	-4.85257
16.1113	-4.8319	-4.49728	-5.24873	-4.92362
16.128	-4.70811	-4.4601	-5.17077	-4.94715
16.1447	-4.8634	-4.23259	-4.96783	-4.83823
16.1615	-4.68108	-4.16515	-4.96105	-4.88187
16.1782	-4.78644	-4.09688	-5.09073	-4.83114
16.1949	-4.8877	-4.1927	-4.7379	-4.753
16.2116	-4.92954	-4.12259	-4.79347	-4.80326
16.2283	-4.6945	-4.28633	-4.59228	-4.76616
16.245	-4.83969	-4.13306	-4.56463	-4.79983
16.2617	-4.85543	-3.97741	-4.52891	-4.78622
16.2784	-4.61031	-3.87475	-4.37853	-4.60729
16.2951	-4.76446	-3.87475	-4.33786	-4.54434
16.3119	-4.68777	-3.6965	-4.10319	-4.57395
16.3286	-4.63547	-3.59012	-3.98955	-4.56308
16.3453	-4.48771	-3.49955	-3.73966	-4.48013
16.362	-4.63547	-3.41394	-3.62498	-4.31327
16.3787	-4.52123	-3.33983	-3.36522	-4.17763
16.3954	-4.47136	-3.24886	-3.18862	-4.09816
16.4121	-4.42903	-3.08666	-3.04154	-3.9255
16.4288	-4.37851	-2.98315	-3.0955	-3.83802
16.4456	-4.28007	-2.89851	-2.98378	-3.71965
16.4623	-4.19455	-2.9732	-3.14922	-3.54609
16.479	-4.07132	-3.04326	-3.34622	-3.35452
16.4957	-4.09329	-3.19593	-3.66854	-3.22524
16.5124	-3.89566	-3.35664	-4.06938	-3.00295
16.5291	-3.81679	-3.64998	-4.38992	-2.79364
16.5458	-3.58025	-3.72759	-4.64014	-2.64815
16.5625	-3.57582	-4.06196	-4.92782	-2.52186
16.5792	-3.41507	-4.09688	-4.87686	-2.43003
16.596	-3.30821	-4.23259	-4.96105	-2.57151
16.6127	-3.177	-4.15973	-5.03101	-2.91027
16.6294	-2.98241	-4.31118	-5.02379	-3.22311
16.6461	-2.80928	-4.38965	-5.10623	-3.67197
16.6628	-2.64681	-4.50489	-5.06791	-4.22468
16.6795	-2.47427	-4.43844	-5.17077	-4.58494
16.6962	-2.4319	-4.62649	-5.06791	-4.73358
16.7129	-2.3926	-4.44561	-5.23087	-4.78622
16.7296	-2.38384	-4.46743	-5.19609	-4.68969
16.7464	-2.51776	-4.6796	-5.29482	-4.8067
16.7631	-2.71071	-4.57606	-5.27613	-4.82761
16.7798	-3.06368	-4.52027	-5.36314	-4.8067
16.7965	-3.41507	-4.60096	-5.11407	-4.80326
16.8132	-3.7463	-4.68874	-5.43647	-5.03417
16.8299	-4.24068	-4.74535	-5.26691	-4.99179
16.8466	-4.35418	-4.69795	-5.29482	-4.95113
16.8633	-4.51557	-4.66158	-5.35309	-5.00852
16.8801	-4.66128	-4.66158	-5.58881	-5.0385
16.8968	-4.8319	-4.79512	-5.25778	-5.10131
16.9135	-4.56182	-4.77491	-5.40438	-4.90443
16.9302	-4.77174	-4.4601	-5.41497	-4.84896
16.9469	-4.74296	-4.6796	-5.4474	-5.017
16.9636	-4.76446	-4.68874	-5.6678	-4.9672
16.9803	-4.75724	-4.62649	-5.26691	-4.99594
16.997	-4.83969	-4.74535	-5.37329	-4.86711
17.0137	-4.6945	-4.89145	-5.37329	-5.03417
17.0304	-5.02828	-4.6527	-5.34314	-5.01275
17.0472	-4.87144	-4.77491	-5.34314	-4.91206
17.0639	-5.00959	-4.71664	-5.39391	-5.02126
17.0806	-4.92103	-4.97336	-5.35309	-5.08296
17.0973	-4.8877	-4.97336	-5.4474	-5.06941
17.114	-4.96433	-4.89145	-5.35309	-5.08751
17.1307	-4.99124	-4.80537	-5.19609	-4.94715
17.1474	-4.93813	-4.70725	-5.4474	-5.05163
17.1641	-4.8634	-4.85829	-5.40438	-4.96315
17.1808	-4.96433	-4.76496	-5.37329	-5.04724
17.1976	-4.77906	-4.78496	-5.36314	-4.99594
17.2143	-4.80891	-4.71664	-5.12198	-4.98352
17.231	-4.96433	-4.79512	-5.09845	-5.06048
17.2477	-4.92103	-4.83679	-5.39391	-5.05163
17.2644	-4.8319	-4.69795	-5.38355	-4.97942
17.2811	-5.05699	-4.71664	-5.32353	-4.86711
17.2978	-4.92103	-4.78496	-5.25778	-4.98765
17.3145	-4.89593	-4.67055	-5.23976	-4.89685
17.3313	-4.76446	-4.61791	-5.18758	-4.91206
17.348	-4.87953	-4.6527	-5.23976	-4.91976
17.3647	-5.00959	-4.86922	-5.23976	-5.14871
17.3814	-4.89593	-4.72612	-5.06791	-4.94319
17.3981	-4.85543	-4.49728	-4.93438	-4.95913
17.4148	-5.06674	-4.5359	-5.00243	-4.97942
17.4315	-4.83969	-4.6527	-5.03101	-4.96315
17.4482	-4.8877	-4.48224	-5.00243	-4.84179
17.4649	-4.99124	-4.49728	-5.11407	-4.97942
17.4816	-4.8319	-4.5438	-5.08306	-4.8067
17.4984	-4.93813	-4.43844	-4.96783	-4.87078
17.5151	-4.77174	-4.43132	-5.18758	-4.64764
17.5318	-4.79388	-4.25612	-5.07546	-4.68662
17.5485	-4.99124	-4.43132	-5.09845	-4.86711
17.5652	-4.74296	-4.3628	-5.19609	-4.74974
17.5819	-4.75724	-4.28022	-4.95431	-4.68357
17.5986	-4.6945	-4.43844	-4.89566	-4.753
17.6153	-4.64186	-4.24428	-5.23087	-4.81362
17.632	-4.63547	-4.31118	-5.06791	-4.83114
17.6488	-4.63547	-4.14364	-5.08306	-4.93925
17.6655	-4.43422	-4.22679	-4.99542	-4.72719
17.6822	-4.53842	-4.12781	-4.90201	-4.69893
17.6989	-4.44997	-4.10197	-4.93438	-4.85257
17.7156	-4.63547	-3.93767	-4.92782	-4.793
17.7323	-4.67444	-3.98192	-4.71124	-4.65947
17.749	-4.8634	-3.84275	-4.6904	-4.82761
17.7657	-4.61654	-3.81174	-4.6064	-4.59605
17.7825	-4.57372	-3.64998	-4.31281	-4.77614
17.7992	-4.53842	-3.61489	-4.33786	-4.64764
17.8159	-4.72887	-3.58403	-4.15917	-4.6447
17.8326	-4.52693	-3.42944	-3.93239	-4.54434
17.8493	-4.49322	-3.36149	-3.80553	-4.4483
17.866	-4.55005	-3.19387	-3.60563	-4.34536
17.8827	-4.48771	-3.10344	-3.39018	-4.36512
17.8994	-4.4136	-2.9732	-3.23925	-4.20938
17.9161	-4.32108	-2.83761	-2.98191	-4.18132
17.9329	-4.46597	-2.71695	-2.80991	-4.04525
17.9496	-4.18233	-2.607	-2.51401	-3.92123
17.9663	-4.14654	-2.42259	-2.4034	-3.78947
17.983	-4.22788	-2.35277	-2.19566	-3.64679
17.9997	-3.87759	-2.21305	-2.13022	-3.4343
18.0164	-3.96162	-2.16558	-2.09846	-3.28515
18.0331	-3.63963	-2.12945	-2.13062	-3.05242
18.0498	-3.60722	-2.09116	-2.22721	-2.89181
18.0665	-3.60722	-2.21073	-2.54731	-2.72382
18.0833	-3.38727	-2.42449	-2.89094	-2.5093
18.1	-3.21783	-2.6647	-3.30928	-2.30611
18.1167	-3.04403	-2.91394	-3.75572	-2.13018
18.1334	-2.83105	-3.10344	-4.20252	-1.92518
18.1501	-2.76612	-3.33745	-4.57836	-1.73673
18.1668	-2.53554	-3.56297	-4.64999	-1.66419
18.1835	-2.34958	-3.67964	-4.95431	-1.73066
18.2002	-2.24222	-3.84275	-4.96105	-2.01596
18.217	-2.02972	-3.72409	-5.11407	-2.36136
18.2337	-1.84865	-3.82326	-5.26691	-2.74597
18.2504	-1.70998	-3.95955	-5.03101	-3.30186
18.2671	-1.56313	-4.10708	-5.18758	-4.01825
18.2838	-1.48268	-4.08177	-5.09845	-4.35409
18.3005	-1.42761	-4.14364	-5.28543	-4.4198
18.3172	-1.52153	-4.2153	-5.3043	-4.69276
18.3339	-1.61303	-4.24428	-5.36314	-4.64764
18.3506	-1.87047	-4.31749	-5.40438	-4.7728
18.3673	-2.18898	-4.1983	-5.34314	-4.70203
18.3841	-2.62269	-4.32384	-5.55154	-4.83823
18.4008	-3.10831	-4.43844	-5.27613	-4.76616
18.4175	-3.50963	-4.57606	-5.37329	-4.73358
18.4342	-3.83378	-4.43132	-5.51561	-4.753
18.4509	-4.08591	-4.43844	-5.4474	-4.88933
18.4676	-4.21108	-4.51255	-5.20467	-4.88187
18.4843	-4.30264	-4.5679	-5.43647	-4.99179
18.501	-4.33513	-4.58429	-5.56381	-4.97533
18.5177	-4.45527	-4.57606	-5.51561	-4.97942
18.5345	-4.50433	-4.6094	-5.41497	-4.9672
18.5512	-4.54422	-4.62649	-5.52744	-4.95913
18.5679	-4.64186	-4.72612	-5.4474	-4.9159
18.5846	-4.55592	-4.93743	-5.58881	-4.93532
18.6013	-4.55005	-4.88027	-5.17077	-4.89309
18.618	-4.71498	-4.79512	-5.39391	-4.98352
18.6347	-4.7219	-4.70725	-5.56381	-4.89685
18.6514	-4.61031	-4.71664	-5.39391	-5.08296
18.6682	-4.55005	-4.75511	-5.52744	-4.92362
18.6849	-4.64829	-4.74535	-5.55154	-5.12473
18.7016	-4.77906	-4.89145	-5.25778	-5.06048
18.7183	-4.87144	-4.72612	-5.50391	-5.02985
18.735	-4.87953	-5.04935	-5.52744	-4.98352
18.7517	-4.70811	-4.80537	-5.48092	-4.94715
18.7684	-4.90422	-4.80537	-5.33329	-4.98765
18.7851	-4.72887	-4.80537	-5.45845	-4.97533
18.8018	-4.6945	-4.94927	-5.61445	-5.00012
18.8185	-4.96433	-4.76496	-5.55154	-5.01275
18.8353	-4.66128	-4.88027	-5.38355	-4.99179
18.852	-4.87144	-4.72612	-5.36314	-4.97125
18.8687	-4.79388	-4.76496	-5.45845	-4.95113
18.8854	-4.8877	-4.76496	-5.55154	-4.97125
18.9021	-4.90422	-4.99806	-5.36314	-4.91206
18.9188	-4.82418	-4.76496	-5.48092	-5.00852
18.9355	-4.87144	-4.80537	-5.38355	-4.95113
18.9522	-4.80891	-5.2057	-5.61445	-4.87446
18.969	-4.78644	-4.72612	-5.49235	-4.97533
18.9857	-4.97322	-4.81573	-5.65419	-5.03417
19.0024	-4.90422	-4.89145	-5.40438	-5.06048
19.0191	-4.85543	-4.82621	-5.57623	-5.08751
19.0358	-4.99124	-4.91418	-5.46962	-5.14386
19.0525	-4.8319	-4.91418	-5.75357	-5.13425
19.0692	-5.04733	-5.02337	-5.49235	-5.06048
19.0859	-5.00959	-4.94927	-5.56381	-4.93532
19.1027	-5.08655	-4.91418	-5.38355	-5.12
19.1194	-4.85543	-4.91418	-5.48092	-5.08751
19.1361	-4.83969	-5.01064	-5.52744	-5.0385
19.1528	-5.04733	-4.88027	-5.52744	-4.91976
19.1695	-4.8877	-4.91418	-5.48092	-5.02126
19.1862	-4.8319	-4.63515	-5.4474	-4.98352
19.2029	-4.89593	-4.67055	-5.57623	-5.09209
19.2196	-4.77906	-4.59259	-5.49235	-4.98352
19.2363	-4.83969	-4.69795	-5.50391	-5.017
19.2531	-5.00959	-4.76496	-5.37329	-5.06048
19.2698	-4.96433	-4.77491	-5.33329	-4.95113
19.2865	-4.99124	-4.50489	-5.41497	-4.99594
19.3032	-5.02828	-4.61791	-5.34314	-4.93141
19.3199	-4.77906	-4.43132	-5.14608	-4.94319
19.3366	-5.06674	-4.49728	-5.06791	-5.04286
19.3533	-4.8634	-4.44561	-4.85839	-4.97942
19.37	-4.71498	-4.44561	-4.71124	-4.89685
19.3867	-4.79388	-4.49728	-4.66495	-4.91206
19.4034	-4.89593	-4.43132	-4.53331	-4.91206
19.4202	-4.98219	-4.09688	-4.50722	-4.87446
19.4369	-4.90422	-4.34313	-4.34513	-4.73679
19.4536	-4.93813	-4.01411	-4.17443	-4.76947
19.4703	-4.89593	-4.12259	-4.22492	-4.65058
19.487	-4.90422	-4.14364	-4.13521	-4.57122
19.5037	-4.98219	-4.00945	-4.23467	-4.53116
19.5204	-4.75007	-4.25018	-4.57836	-4.34971
19.5371	-4.62912	-4.17608	-4.82836	-4.25005
19.5539	-4.6945	-4.26209	-4.87686	-4.18316
19.5706	-4.47678	-4.59259	-5.11407	-3.96039
19.5873	-4.63547	-4.48224	-5.12198	-3.83933
19.604	-4.30722	-4.76496	-5.40438	-3.64895
19.6207	-4.37851	-4.70725	-5.36314	-3.53636
19.6374	-4.20278	-5.03628	-5.39391	-3.5021
19.6541	-4.16229	-4.93743	-5.48092	-3.56185
19.6708	-3.93281	-4.89145	-5.37329	-3.8263
19.6875	-3.88658	-4.81573	-5.32353	-4.10497
19.7042	-3.75947	-4.92574	-5.34314	-4.20938
19.721	-3.63493	-4.83679	-5.6678	-4.54434
19.7377	-3.60267	-4.98563	-5.57623	-4.82059
19.7544	-3.58469	-4.90275	-5.4474	-5.07842
19.7711	-3.60041	-4.93743	-5.48092	-5.02555
19.7878	-3.62561	-5.02337	-5.51561	-4.98352
19.8045	-3.86572	-4.71664	-5.52744	-5.12473
19.8212	-3.91097	-5.07602	-5.4474	-4.91976
19.8379	-4.08224	-4.93743	-5.29482	-5.08751
19.8546	-4.40345	-4.97336	-5.3043	-5.0385
19.8714	-4.45527	-5.03628	-5.26691	-5.17328
19.8881	-4.8319	-4.97336	-5.35309	-5.15846
19.9048	-4.89593	-4.90275	-5.26691	-5.09669
19.9215	-4.87953	-4.68874	-5.41497	-5.24014
19.9382	-4.78644	-4.86922	-5.35309	-5.25623
19.9549	-4.98219	-4.68874	-5.51561	-5.28363
19.9716	-4.92103	-5.13159	-5.38355	-5.22431
19.9883	-4.84753	-4.90275	-5.4474	-5.12948
20.0051	-4.94678	-5.2057	-5.51561	-5.06048
20.0218	-5.05699	-5.1174	-5.61445	-5.18832
20.0385	-5.03776	-5.17539	-5.39391	-5.24547
20.0552	-5.06674	-5.28574	-5.75357	-5.21909
20.0719	-5.00037	-5.37275	-5.49235	-5.10595
20.0886	-4.94678	-4.90275	-5.62753	-5.34668
20.1053	-4.93813	-4.98563	-5.62753	-5.25623
20.122	-5.11701	-5.17539	-5.56381	-5.19338
20.1387	-5.19191	-5.04935	-5.61445	-5.18328
20.1555	-5.03776	-5.13159	-5.55154	-5.24014
20.1722	-4.97322	-5.0626	-5.52744	-5.22431
20.1889	-5.00037	-5.19043	-5.43647	-5.27258
20.2056	-5.29727	-5.23695	-5.64077	-5.21909
20.2223	-5.00959	-5.07602	-5.49235	-5.18328
20.239	-5.16993	-5.07602	-5.51561	-5.19338
20.2557	-4.92103	-5.08962	-5.58881	-5.17328
20.2724	-4.97322	-4.92574	-5.55154	-5.10595
20.2891	-5.12737	-5.1174	-5.79938	-5.03417
20.3059	-5.0966	-5.28574	-5.69558	-5.30043
20.3226	-5.19191	-5.13159	-5.72415	-5.21909
20.3393	-5.11701	-4.98563	-5.56381	-5.3061
20.356	-5.00959	-5.2057	-5.4474	-5.24547
20.3727	-5.03776	-5.16058	-5.78387	-5.18832
20.3894	-5.11701	-5.14598	-5.62753	-5.19847
20.4061	-5.06674	-4.93743	-5.72415	-5.21909
20.4228	-5.00037	-4.90275	-5.55154	-5.12
20.4396	-5.2609	-5.08962	-5.58881	-5.20358
20.4563	-5.23737	-4.99806	-5.57623	-5.21909
20.473	-4.96433	-5.26921	-5.86392	-5.2671
20.4897	-5.12737	-5.17539	-5.56381	-5.15846
20.5064	-5.05699	-5.01064	-5.51561	-5.3061
20.5231	-5.10675	-5.16058	-5.60155	-5.24014
20.5398	-5.15912	-5.16058	-5.96928	-5.25623
20.5565	-5.10675	-5.13159	-5.73875	-5.16338
20.5732	-5.05699	-5.2057	-5.69558	-5.21909
20.59	-5.0966	-5.04935	-5.65419	-5.3118
20.6067	-5.05699	-5.2212	-5.70976	-5.28363
20.6234	-5.2609	-5.08962	-5.78387	-5.2671
20.6401	-5.00037	-5.13159	-5.55154	-5.17328
20.6568	-5.12737	-5.1174	-5.62753	-5.3061
20.6735	-5.11701	-4.88027	-5.55154	-5.15357
20.6902	-4.92954	-4.98563	-5.60155	-5.2892
20.7069	-5.06674	-4.94927	-5.60155	-5.16338
20.7236	-5.03776	-5.08962	-5.6678	-5.2671
20.7403	-5.22581	-5.16058	-5.49235	-5.35859
20.7571	-5.0766	-5.08962	-5.69558	-5.32329
20.7738	-5.34791	-5.33703	-5.56381	-5.35859
20.7905	-5.21438	-5.2212	-5.6678	-5.35859
20.8072	-5.20308	-5.1174	-5.62753	-5.26165
20.8239	-5.12737	-5.03628	-5.69558	-5.38899
20.8406	-5.10675	-5.16058	-5.70976	-5.2892
20.8573	-5.10675	-5.1174	-5.58881	-5.14871
20.874	-5.22581	-5.04935	-5.76861	-5.24014
20.8908	-5.16993	-4.97336	-5.45845	-5.34079
20.9075	-5.29727	-5.46806	-5.43647	-5.24547
20.9242	-5.24907	-5.19043	-5.48092	-5.18832
20.9409	-5.34791	-5.16058	-5.55154	-5.15846
20.9576	-5.29727	-5.2057	-5.48092	-5.38283
20.9743	-4.92103	-5.07602	-5.73875	-5.11529
20.991	-5.20308	-5.23695	-5.72415	-5.28363
21.0077	-5.2609	-4.91418	-5.56381	-5.31753
21.0244	-4.97322	-5.02337	-5.88072	-5.38283
21.0411	-5.285	-5.44826	-5.6678	-5.34079
21.0579	-5.0966	-5.2212	-5.58881	-5.3118
21.0746	-5.11701	-4.80537	-5.56381	-5.40768
21.0913	-5.16993	-5.0626	-5.72415	-5.35859
21.108	-5.37423	-5.0626	-5.56381	-5.25084
21.1247	-5.15912	-5.07602	-5.51561	-5.25084
21.1414	-5.33501	-4.92574	-5.62753	-5.21389
21.1581	-5.21438	-4.93743	-5.50391	-5.24014
21.1748	-5.02828	-5.01064	-5.58881	-5.27258
21.1915	-5.04733	-5.0626	-5.70976	-5.17328
21.2083	-5.05699	-4.94927	-5.73875	-5.30043
21.225	-5.19191	-4.92574	-5.48092	-5.09669
21.2417	-5.24907	-5.30255	-5.62753	-5.34079
21.2584	-5.285	-4.98563	-5.48092	-5.31753
21.2751	-5.15912	-5.07602	-5.51561	-5.3118
21.2918	-5.33501	-5.26921	-5.51561	-5.34079
21.3085	-5.33501	-5.23695	-5.84739	-5.27258
21.3252	-5.20308	-5.07602	-5.4474	-5.2892
21.342	-5.33501	-4.85829	-5.46962	-5.2892
21.3587	-5.22581	-5.2212	-5.56381	-5.18328
21.3754	-5.22581	-5.14598	-5.51561	-5.15357
21.3921	-5.32227	-4.92574	-5.28543	-5.27258
21.4088	-4.98219	-5.19043	-5.38355	-5.3118
21.4255	-5.0766	-5.08962	-5.23976	-5.24014
21.4422	-5.24907	-5.07602	-5.24873	-5.37672
21.4589	-5.18086	-5.01064	-5.45845	-5.24547
21.4757	-5.11701	-4.98563	-5.58881	-5.23484
21.4924	-5.15912	-4.99806	-5.38355	-5.40768
21.5091	-5.22581	-5.17539	-5.28543	-5.28363
21.5258	-5.15912	-5.0626	-5.37329	-5.3061
21.5425	-5.29727	-4.83679	-5.48092	-5.34079
21.5592	-5.02828	-5.0626	-5.14608	-5.34079
21.5759	-5.04733	-4.98563	-5.50391	-5.40768
21.5926	-5.15912	-4.98563	-5.38355	-5.28363
21.6093	-5.05699	-5.03628	-5.51561	-5.27809
21.626	-5.11701	-5.01064	-5.33329	-5.27809
21.6428	-5.2609	-4.99806	-5.46962	-5.4593
21.6595	-5.00959	-5.16058	-5.41497	-5.20358
21.6762	-4.99124	-5.0626	-5.43647	-5.24547
21.6929	-5.29727	-4.92574	-5.45845	-5.40768
21.7096	-5.10675	-4.90275	-5.6678	-5.3118
21.7263	-5.19191	-4.94927	-5.35309	-5.19338
21.743	-5.04733	-4.99806	-5.61445	-5.17827
21.7597	-5.33501	-4.91418	-5.56381	-5.22431
21.7765	-5.00959	-4.92574	-5.64077	-5.2892
21.7932	-5.03776	-5.02337	-5.34314	-5.31753
21.8099	-5.04733	-4.6796	-5.46962	-5.27258
21.8266	-5.10675	-4.93743	-5.50391	-5.24547
21.8433	-5.22581	-4.99806	-5.40438	-5.18328
21.86	-5.23737	-4.70725	-5.61445	-5.2892
21.8767	-5.0766	-4.5679	-5.43647	-5.44615
21.8934	-5.0966	-4.59259	-5.27613	-5.37672
21.9101	-4.96433	-4.66158	-5.21333	-5.25623
21.9269	-5.0966	-4.74535	-5.0456	-5.28363
21.9436	-5.05699	-4.48224	-4.88936	-5.22431
21.9603	-4.89593	-4.43844	-4.99542	-5.24014
21.977	-4.89593	-4.4601	-4.7379	-5.34079
21.9937	-5.00037	-4.23259	-4.61593	-5.25623
22.0104	-4.8877	-4.08678	-4.40918	-5.19847
22.0271	-5.00959	-4.03775	-4.25782	-5.13425
22.0438	-4.8877	-4.14364	-4.10319	-5.18328
22.0605	-4.93813	-3.95955	-3.99725	-5.15846
22.0772	-4.82418	-3.7891	-3.88752	-4.89309
22.094	-4.89593	-3.67297	-3.69486	-4.94715
22.1107	-4.93813	-3.73111	-3.63211	-4.98352
22.1274	-4.84753	-3.68972	-3.77205	-4.84179
22.1441	-4.83969	-3.68299	-3.75775	-4.76616
22.1608	-4.77906	-3.73818	-4.00242	-4.57122
22.1775	-4.58577	-3.95513	-4.20252	-4.46532
22.1942	-4.63547	-3.98192	-4.4652	-4.33025
22.2109	-4.3736	-4.10197	-4.82836	-4.23242
22.2277	-4.2493	-4.29868	-4.92131	-3.98738
22.2444	-4.16229	-4.63515	-5.32353	-3.85918
22.2611	-4.08591	-4.6094	-5.48092	-3.67976
22.2778	-3.85399	-4.50489	-5.49235	-3.62858
22.2945	-3.72557	-4.66158	-5.64077	-3.61802
22.3112	-3.63493	-4.76496	-5.33329	-3.62646
22.3279	-3.42073	-4.69795	-5.72415	-3.90851
22.3446	-3.23967	-4.77491	-5.46962	-4.17396
22.3613	-3.20861	-4.61791	-5.56381	-4.41048
22.3781	-2.98363	-4.83679	-5.52744	-4.61295
22.3948	-2.98608	-4.70725	-5.64077	-4.8856
22.4115	-2.97512	-4.88027	-5.56381	-5.08751
22.4282	-3.03242	-4.63515	-5.50391	-5.31753
22.4449	-3.23809	-4.80537	-5.61445	-5.20873
22.4616	-3.46124	-4.88027	-5.72415	-5.32329
22.4783	-3.70025	-4.97336	-5.48092	-5.34079
22.495	-3.85691	-4.92574	-5.56381	-5.18832
22.5117	-4.26677	-4.93743	-5.4474	-5.3118
22.5285	-4.52693	-4.86922	-5.6678	-5.20358
22.5452	-4.62912	-5.04935	-5.70976	-5.27258
22.5619	-4.79388	-5.16058	-5.62753	-5.25623
22.5786	-4.85543	-4.80537	-5.61445	-5.23484
22.5953	-5.23737	-4.98563	-5.52744	-5.21909
22.612	-4.92954	-4.98563	-5.58881	-5.27258
22.6287	-4.97322	-5.07602	-5.69558	-5.32909
22.6454	-4.99124	-5.02337	-5.61445	-5.35262
22.6622	-5.21438	-4.90275	-5.79938	-5.12473
22.6789	-4.80891	-5.07602	-5.65419	-5.2671
22.6956	-5.04733	-5.0626	-5.76861	-5.35262
22.7123	-5.04733	-4.85829	-5.56381	-5.38283
22.729	-5.24907	-5.01064	-5.6678	-5.19338
22.7457	-4.97322	-5.17539	-5.61445	-5.35262
22.7624	-4.83969	-5.14598	-5.70976	-5.27258
22.7791	-5.12737	-4.82621	-5.81513	-5.20873
22.7958	-5.10675	-5.07602	-5.6678	-5.3061
22.8126	-5.19191	-4.83679	-5.60155	-5.30043
22.8293	-5.00037	-5.1174	-5.57623	-5.24014
22.846	-5.16993	-4.78496	-5.60155	-5.32329
22.8627	-5.10675	-5.0626	-5.70976	-5.34079
22.8794	-5.0766	-4.93743	-5.57623	-5.24014
22.8961	-5.0766	-5.04935	-5.65419	-5.22431
22.9128	-4.96433	-4.98563	-5.37329	-5.34079
22.9295	-5.29727	-5.1174	-5.56381	-5.39518
22.9462	-5.08655	-5.35473	-5.61445	-5.19338
22.9629	-5.29727	-5.04935	-5.52744	-5.40768
22.9797	-5.00037	-5.01064	-5.48092	-5.27258
22.9964	-5.12737	-5.01064	-5.57623	-5.35859
23.0131	-5.24907	-5.08962	-5.65419	-5.27258
23.0298	-4.93813	-4.97336	-5.64077	-5.52782
23.0465	-5.08655	-4.90275	-5.57623	-5.25084
23.0632	-5.12737	-5.13159	-5.49235	-5.2671
23.0799	-5.18086	-4.88027	-5.75357	-5.37672
23.0966	-5.16993	-4.81573	-5.64077	-5.33492
23.1134	-5.15912	-4.99806	-5.81513	-5.43316
23.1301	-5.11701	-4.98563	-5.52744	-5.40768
23.1468	-5.14842	-4.90275	-5.79938	-5.37064
23.1635	-5.38765	-4.92574	-5.69558	-5.27809
23.1802	-5.06674	-4.90275	-5.56381	-5.34668
23.1969	-5.0766	-4.76496	-5.51561	-5.16338
23.2136	-5.23737	-4.69795	-5.32353	-5.24547
23.2303	-5.19191	-4.80537	-5.33329	-5.2892
23.247	-5.20308	-4.88027	-5.28543	-5.26165
23.2638	-5.04733	-4.78496	-5.18758	-5.40141
23.2805	-4.87953	-4.77491	-4.97465	-5.24547
23.2972	-5.19191	-4.67055	-5.12198	-5.15357
23.3139	-5.19191	-4.69795	-5.06791	-5.35262
23.3306	-5.0966	-4.70725	-5.12198	-5.20873
23.3473	-5.40126	-4.77491	-5.0456	-5.0385
23.364	-5.0766	-4.52805	-5.21333	-5.06048
23.3807	-5.0966	-4.6796	-5.07546	-5.017
23.3974	-4.98219	-4.5438	-5.24873	-4.97125
23.4141	-4.87144	-5.01064	-5.41497	-4.69584
23.4309	-4.98219	-4.85829	-5.62753	-4.73038
23.4476	-4.82418	-4.83679	-5.64077	-4.65354
23.4643	-4.80891	-4.98563	-5.64077	-4.50532
23.481	-4.74296	-4.83679	-5.70976	-4.52855
23.4977	-4.80891	-5.01064	-5.86392	-4.36956
23.5144	-4.55005	-4.91418	-5.58881	-4.35409
23.5311	-4.67444	-5.01064	-5.76861	-4.46043
23.5478	-4.83969	-4.76496	-5.78387	-4.57395
23.5646	-4.42903	-5.02337	-5.6678	-4.74648
23.5813	-4.38841	-4.94927	-5.73875	-4.84537
23.598	-4.35418	-4.83679	-5.58881	-4.96315
23.6147	-4.46597	-5.14598	-5.52744	-5.06494
23.6314	-4.38841	-4.93743	-5.56381	-5.3118
23.6481	-4.34938	-5.17539	-5.89782	-5.2892
23.6648	-4.52693	-4.94927	-5.73875	-5.20358
23.6815	-4.70128	-4.88027	-5.61445	-5.2892
23.6982	-4.74296	-5.13159	-5.75357	-5.35859
23.715	-4.75007	-4.79512	-5.50391	-5.37064
23.7317	-4.85543	-4.97336	-5.91521	-5.21909
23.7484	-4.93813	-4.76496	-5.61445	-5.25084
23.7651	-4.83969	-4.83679	-5.64077	-5.18328
23.7818	-5.0766	-4.85829	-5.60155	-5.35262
23.7985	-5.00037	-4.82621	-5.75357	-5.26165
23.8152	-4.98219	-4.98563	-5.62753	-5.07391
23.8319	-5.10675	-4.82621	-5.75357	-5.14871
23.8486	-4.96433	-5.14598	-5.50391	-5.13425
23.8654	-4.97322	-4.99806	-5.69558	-5.42034
23.8821	-5.0766	-4.75511	-5.43647	-5.12948
23.8988	-4.94678	-4.82621	-5.75357	-5.23484
23.9155	-4.99124	-4.75511	-5.45845	-5.37672
23.9322	-4.94678	-4.70725	-5.51561	-5.25623
23.9489	-4.95552	-4.89145	-5.56381	-5.25623
23.9656	-4.87953	-4.72612	-5.60155	-5.38283
23.9823	-5.00959	-4.79512	-5.56381	-5.37672
23.9991	-4.8877	-4.89145	-5.41497	-5.38899
24.0158	-5.03776	-4.77491	-5.62753	-5.25084
24.0325	-4.93813	-4.6796	-5.73875	-5.42034
24.0492	-4.89593	-5.2212	-5.62753	-5.21909
24.0659	-4.95552	-4.86922	-5.41497	-5.3118
24.0826	-4.8634	-4.71664	-5.6678	-5.27809
24.0993	-5.03776	-4.68874	-5.86392	-5.3118
24.116	-5.20308	-4.5598	-5.35309	-5.35262
24.1327	-4.96433	-4.83679	-5.60155	-5.34079
24.1495	-5.10675	-4.45283	-5.33329	-5.25084
24.1662	-4.84753	-4.4601	-5.52744	-5.21389
24.1829	-4.97322	-4.5598	-5.52744	-5.20873
24.1996	-4.96433	-4.67055	-5.51561	-5.33492
24.2163	-5.04733	-4.38287	-5.39391	-5.2671
24.233	-5.02828	-4.48224	-5.26691	-5.11529
24.2497	-4.8319	-4.43132	-5.07546	-5.06941
24.2664	-5.00037	-4.38965	-5.0456	-5.23484
24.2831	-5.21438	-4.32384	-5.03101	-5.2892
24.2998	-4.99124	-4.15434	-4.88309	-5.34668
24.3166	-4.94678	-4.1983	-4.74332	-5.18832
24.3333	-5.0966	-4.05221	-4.46109	-5.27809
24.35	-4.82418	-4.11222	-4.33064	-5.25084
24.3667	-4.85543	-3.87882	-4.17136	-5.20873
24.3834	-4.8877	-3.69311	-4.00762	-5.07842
24.4001	-4.8634	-3.62434	-3.82486	-5.15846
24.4168	-4.87144	-3.53364	-3.66669	-5.04286
24.4335	-4.8877	-3.56	-3.56802	-4.9672
24.4503	-4.77174	-3.30704	-3.34086	-4.95113
24.467	-4.70128	-3.28651	-3.31708	-4.81016
24.4837	-4.77906	-3.24669	-3.25018	-4.753
24.5004	-4.50433	-3.20007	-3.31708	-4.6158
24.5171	-4.42903	-3.29331	-3.321	-4.59326
24.5338	-4.3736	-3.43728	-3.49523	-4.33455
24.5505	-4.26677	-3.46119	-3.79074	-4.16849
24.5672	-4.16626	-3.64998	-4.08614	-4.03404
24.5839	-3.93914	-3.82712	-4.38231	-3.8808
24.6007	-4.03223	-3.87882	-4.54216	-3.7408
24.6174	-3.88058	-4.10708	-4.88309	-3.61383
24.6341	-3.61407	-4.18713	-5.08306	-3.39236
24.6508	-3.46716	-4.26209	-5.4474	-3.23164
24.6675	-3.28484	-4.24428	-5.20467	-3.12993
24.6842	-3.11525	-4.27414	-5.41497	-3.09882
24.7009	-2.95951	-4.34965	-5.50391	-3.25987
24.7176	-2.87389	-4.5359	-5.51561	-3.5021
24.7343	-2.70885	-4.51255	-5.41497	-3.68312
24.751	-2.61001	-4.63515	-5.38355	-3.83019
24.7678	-2.56966	-4.63515	-5.60155	-4.15222
24.7845	-2.54889	-4.69795	-5.36314	-4.47765
24.8012	-2.60833	-4.66158	-5.52744	-4.94715
24.8179	-2.75829	-4.45283	-5.51561	-4.91206
24.8346	-2.89155	-4.66158	-5.57623	-5.07391
24.8513	-3.18295	-4.66158	-5.52744	-5.08296
24.868	-3.37817	-4.75511	-5.49235	-5.08751
24.8847	-3.71283	-4.69795	-5.57623	-5.02985
24.9015	-3.98461	-4.5679	-5.64077	-5.10131
24.9182	-4.36384	-4.81573	-5.79938	-5.15357
24.9349	-4.39841	-4.74535	-5.49235	-5.07842
24.9516	-4.80137	-4.68874	-5.48092	-5.20358
24.9683	-4.66784	-4.6094	-5.43647	-5.14871
24.985	-4.71498	-4.72612	-5.72415	-5.18328
25.0017	-4.61654	-4.91418	-5.72415	-5.24014
25.0184	-4.68108	-4.67055	-5.79938	-5.23484
25.0352	-4.78644	-4.63515	-5.65419	-5.11529
25.0519	-4.8634	-4.68874	-5.50391	-5.26165
25.0686	-4.90422	-4.69795	-5.58881	-5.06048
25.0853	-4.8877	-4.83679	-5.86392	-5.23484
25.102	-4.8634	-4.83679	-5.65419	-5.19338
25.1187	-4.92103	-4.76496	-5.81513	-5.16338
25.1354	-4.70811	-4.80537	-5.61445	-5.27809
25.1521	-4.87953	-4.78496	-5.69558	-5.2671
25.1688	-4.75724	-4.86922	-5.6678	-5.18832
25.1855	-4.90422	-4.71664	-5.55154	-5.18832
25.2023	-4.93813	-4.6796	-5.4474	-5.37064
25.219	-4.99124	-4.72612	-5.41497	-5.10131
25.2357	-4.63547	-4.78496	-5.69558	-5.37064
25.2524	-5.04733	-4.75511	-5.56381	-5.16338
25.2691	-4.8634	-4.71664	-5.38355	-5.09669
25.2858	-4.8877	-4.6527	-5.69558	-5.21909
25.3025	-4.92103	-4.6796	-5.57623	-5.13905
25.3192	-4.98219	-4.5598	-5.45845	-5.21389
25.336	-4.92954	-4.60096	-5.38355	-5.40141
25.3527	-4.70128	-4.68874	-5.25778	-5.32329
25.3694	-4.96433	-4.5598	-5.19609	-5.24014
25.3861	-4.92954	-4.5679	-5.25778	-5.24014
25.4028	-4.92103	-4.42426	-5.25778	-5.22431
25.4195	-4.84753	-4.57606	-5.07546	-5.38899
25.4362	-4.79388	-4.42426	-5.01662	-5.15846
25.4529	-5.06674	-4.38965	-4.77648	-5.16338
25.4696	-4.87144	-4.23259	-4.54661	-5.14871
25.4864	-4.87144	-4.03298	-4.46109	-5.27809
25.5031	-4.72887	-4.0048	-4.47346	-5.15846
25.5198	-4.87144	-3.97291	-4.27468	-4.97125
25.5365	-4.80891	-3.9205	-3.99211	-5.12948
25.5532	-4.84753	-3.87069	-3.97937	-4.99594
25.5699	-4.77906	-3.96844	-3.87376	-5.04286
25.5866	-4.83969	-3.74887	-3.88522	-4.93925
25.6033	-4.75724	-3.73464	-3.84237	-4.81016
25.62	-4.80137	-3.82326	-3.88291	-4.83468
25.6367	-4.63547	-3.88702	-4.02867	-4.66544
25.6535	-4.40851	-3.97741	-4.19936	-4.55769
25.6702	-4.44997	-4.00019	-4.54216	-4.45799
25.6869	-4.49322	-4.17608	-4.65495	-4.33025
25.7036	-4.25364	-4.22103	-4.8166	-4.25798
25.7203	-4.24498	-4.25612	-5.01662	-4.04525
25.737	-3.98461	-4.38965	-5.07546	-3.91839
25.7537	-4.00814	-4.32384	-5.23976	-3.81217
25.7704	-3.82525	-4.41724	-5.4474	-3.65766
25.7872	-3.73329	-4.38965	-5.37329	-3.59723
25.8039	-3.54753	-4.5438	-5.6678	-3.61069
25.8206	-3.5117	-4.5359	-5.37329	-3.74318
25.8373	-3.3099	-4.6527	-5.69558	-3.95009
25.854	-3.27009	-4.63515	-5.46962	-4.16304
25.8707	-3.23025	-4.57606	-5.58881	-4.26398
25.8874	-3.07833	-4.61791	-5.38355	-4.35849
25.9041	-3.15938	-4.83679	-5.41497	-4.70826
25.9208	-3.21783	-4.78496	-5.64077	-4.99179
25.9376	-3.44755	-4.86922	-5.4474	-5.02985
25.9543	-3.56267	-4.6796	-5.73875	-4.94319
25.971	-3.73847	-4.57606	-5.79938	-5.017
25.9877	-4.02184	-4.71664	-5.56381	-5.3061
26.0044	-4.24498	-4.74535	-5.37329	-5.25084
26.0211	-4.43422	-4.6094	-5.49235	-5.10131
26.0378	-4.31644	-4.66158	-5.6678	-5.11529
26.0545	-4.64186	-4.4601	-5.62753	-5.0385
26.0712	-4.64186	-4.70725	-5.51561	-5.24014
26.088	-4.6945	-4.5359	-5.41497	-5.09209
26.1047	-4.82418	-4.6527	-5.75357	-5.07391
26.1214	-4.82418	-4.46743	-5.45845	-5.15846
26.1381	-4.90422	-4.69795	-5.45845	-5.19338
26.1548	-4.79388	-4.58429	-5.57623	-5.10595
26.1715	-4.70811	-4.5598	-5.55154	-5.10595
26.1882	-4.6945	-4.52027	-5.51561	-5.09669
26.2049	-4.84753	-4.4601	-5.48092	-5.08751
26.2217	-4.7219	-4.48224	-5.56381	-5.18328
26.2384	-4.79388	-4.39648	-5.43647	-5.11529
26.2551	-4.89593	-4.50489	-5.37329	-5.09669
26.2718	-4.77906	-4.6094	-5.46962	-5.14871
26.2885	-4.70128	-4.34965	-5.46962	-5.13905
26.3052	-4.84753	-4.51255	-5.34314	-5.08751
26.3219	-4.90422	-4.29868	-5.35309	-5.17827
26.3386	-4.82418	-4.38287	-5.02379	-5.19847
26.3553	-4.87953	-4.24428	-5.3043	-5.24547
26.3721	-4.83969	-4.13834	-5.14608	-5.18832
26.3888	-4.71498	-4.1706	-4.93438	-5.15846
26.4055	-4.70128	-4.2096	-5.09073	-5.06048
26.4222	-4.77906	-4.07182	-4.92782	-5.17827
26.4389	-4.87953	-4.10708	-4.74877	-5.10595
26.4556	-4.93813	-4.01411	-4.77648	-5.11529
26.4723	-4.90422	-3.91625	-4.44081	-5.13425
26.489	-4.70811	-3.86263	-4.23795	-4.97125
26.5057	-4.76446	-3.7102	-4.10894	-5.02985
26.5224	-4.60412	-3.58099	-3.92278	-4.88933
26.5392	-4.64186	-3.49398	-3.75572	-4.9672
26.5559	-4.60412	-3.39615	-3.54644	-4.89685
26.5726	-4.62912	-3.28651	-3.40718	-4.93532
26.5893	-4.75007	-3.17553	-3.24167	-4.82761
26.606	-4.47136	-3.0468	-2.98847	-4.70826
26.6227	-4.68777	-3.06112	-2.91161	-4.5685
26.6394	-4.58577	-2.88331	-2.90554	-4.43158
26.6561	-4.36871	-2.95198	-2.82257	-4.37851
26.6729	-4.21108	-2.8405	-2.87992	-4.32812
26.6896	-4.0896	-2.91238	-2.97818	-4.15402
26.7063	-4.16626	-3.02224	-3.25262	-3.86186
26.723	-4.01154	-3.13204	-3.29513	-3.78202
26.7397	-3.91097	-3.13011	-3.62321	-3.62646
26.7564	-3.71537	-3.38612	-3.87376	-3.32745
26.7731	-3.52211	-3.55408	-4.20569	-3.18221
26.7898	-3.41695	-3.67964	-4.50294	-3.00124
26.8065	-3.13921	-3.82712	-4.85839	-2.78904
26.8233	-3.05053	-4.01411	-4.96783	-2.70383
26.84	-2.89266	-3.96844	-5.07546	-2.52643
26.8567	-2.77006	-4.08177	-5.16247	-2.44033
26.8734	-2.56966	-4.10197	-5.34314	-2.42875
26.8901	-2.42839	-4.15434	-5.33329	-2.65054
26.9068	-2.35413	-4.16515	-5.34314	-2.82167
26.9235	-2.21524	-4.36945	-5.32353	-3.07413
26.9402	-2.17311	-4.38965	-5.43647	-3.27021
26.9569	-2.13059	-4.43132	-5.41497	-3.57888
26.9736	-2.18733	-4.46743	-5.55154	-3.9708
26.9904	-2.27895	-4.30491	-5.27613	-4.46287
27.0071	-2.4482	-4.48973	-5.41497	-4.71768
27.0238	-2.66796	-4.46743	-5.3043	-4.76616
27.0405	-2.94179	-4.6527	-5.51561	-4.86711
27.0572	-3.12364	-4.3628	-5.43647	-4.92751
27.0739	-3.44755	-4.48973	-5.45845	-5.04724
27.0906	-3.85983	-4.57606	-5.35309	-5.06941
27.1073	-4.19455	-4.4601	-5.60155	-5.09209
27.1241	-4.3934	-4.5679	-5.43647	-5.20873
27.1408	-4.48771	-4.72612	-5.52744	-5.03417
27.1575	-4.61654	-4.60096	-5.58881	-5.17328
27.1742	-4.66784	-4.69795	-5.4474	-5.21909
27.1909	-4.53842	-4.48224	-5.46962	-5.16338
27.2076	-4.7219	-4.63515	-5.62753	-5.14386
27.2243	-4.68777	-4.5598	-5.52744	-5.18328
27.241	-4.72887	-4.62649	-5.51561	-5.02555
27.2577	-4.66128	-4.69795	-5.49235	-5.10131
27.2745	-4.78644	-4.68874	-5.52744	-5.23484
27.2912	-4.68108	-4.74535	-5.61445	-5.13425
27.3079	-5.02828	-4.69795	-5.56381	-5.12
27.3246	-4.82418	-4.68874	-5.69558	-5.12473
27.3413	-4.80137	-4.68874	-5.62753	-5.14386
27.358	-4.8877	-4.6796	-5.45845	-5.10595
27.3747	-4.75007	-4.83679	-5.81513	-5.02985
27.3914	-4.83969	-4.63515	-5.56381	-5.24547
27.4081	-4.77174	-4.83679	-5.34314	-5.34079
27.4249	-4.87144	-5.0626	-5.46962	-5.30043
27.4416	-4.90422	-4.79512	-5.58881	-5.27258
27.4583	-4.58577	-5.04935	-5.61445	-5.14386
27.475	-4.92954	-4.71664	-5.61445	-5.19847
27.4917	-4.89593	-5.02337	-5.81513	-5.31753
27.5084	-4.99124	-5.1174	-5.65419	-5.3118
27.5251	-4.90422	-4.82621	-5.60155	-5.32329
27.5418	-4.83969	-4.77491	-5.72415	-5.30043
27.5586	-4.84753	-5.13159	-5.45845	-5.25084
27.5753	-5.14842	-4.78496	-5.61445	-5.19338
27.592	-5.04733	-4.83679	-5.91521	-5.17827
27.6087	-4.97322	-4.86922	-5.57623	-5.3118
27.6254	-5.15912	-4.93743	-5.65419	-5.33492
27.6421	-4.93813	-4.90275	-5.93291	-5.3118
27.6588	-5.05699	-4.91418	-5.6678	-5.28363
27.6755	-4.84753	-4.82621	-5.61445	-5.24014
27.6922	-4.92954	-4.80537	-5.78387	-5.27809
27.709	-4.80891	-4.77491	-5.86392	-5.27809
27.7257	-4.92954	-4.61791	-5.73875	-5.40768
27.7424	-4.95552	-4.88027	-5.76861	-5.34079
27.7591	-4.93813	-4.94927	-5.6678	-5.25623
27.7758	-5.02828	-4.86922	-5.70976	-5.3118
27.7925	-4.74296	-4.98563	-5.88072	-5.25084
27.8092	-5.02828	-4.85829	-5.62753	-5.26165
27.8259	-4.96433	-4.83679	-5.93291	-5.37064
27.8426	-5.02828	-4.97336	-5.6678	-5.21909
27.8593	-5.00959	-4.97336	-5.70976	-5.21389
27.8761	-5.0766	-4.88027	-5.84739	-5.30043
27.8928	-4.98219	-4.83679	-5.65419	-5.27809
27.9095	-5.00037	-5.01064	-5.56381	-5.20873
27.9262	-4.96433	-4.77491	-5.4474	-5.3061
27.9429	-4.93813	-4.97336	-5.58881	-5.44615
27.9596	-4.79388	-4.99806	-5.57623	-5.06941
27.9763	-4.92103	-4.92574	-5.6678	-5.27258
27.993	-4.87953	-5.03628	-5.62753	-5.2892
28.0098	-4.8634	-4.99806	-5.56381	-5.3118
28.0265	-4.92103	-4.97336	-5.73875	-5.34668
28.0432	-4.8877	-5.07602	-5.76861	-5.24014
28.0599	-4.97322	-4.91418	-5.46962	-5.2671
28.0766	-4.98219	-4.92574	-5.45845	-5.24014
28.0933	-4.90422	-4.88027	-5.84739	-5.25084
28.11	-5.11701	-4.93743	-5.56381	-5.05163
28.1267	-4.80891	-4.76496	-5.96928	-5.12948
28.1434	-5.0766	-5.08962	-5.64077	-5.27258
28.1602	-5.06674	-5.02337	-5.57623	-5.24547
28.1769	-5.04733	-4.91418	-5.64077	-5.31753
28.1936	-4.8877	-5.0626	-5.51561	-5.2892
28.2103	-4.96433	-4.97336	-5.51561	-5.28363
28.227	-5.15912	-4.97336	-5.79938	-5.20873
28.2437	-5.05699	-4.93743	-5.89782	-5.38283
28.2604	-5.04733	-4.97336	-5.52744	-5.25084
28.2771	-4.8877	-5.2057	-5.58881	-5.3061
28.2938	-4.70128	-5.0626	-5.64077	-5.18328
28.3105	-4.8634	-4.88027	-5.4474	-5.34668
28.3273	-4.8634	-4.88027	-5.65419	-5.31753
28.344	-4.92954	-5.02337	-5.84739	-5.38283
28.3607	-4.97322	-4.93743	-5.41497	-5.25623
28.3774	-4.89593	-5.08962	-5.61445	-5.47264
28.3941	-5.08655	-5.02337	-5.75357	-5.42034
28.4108	-4.95552	-4.74535	-5.61445	-5.38283
28.4275	-5.06674	-4.83679	-5.65419	-5.33492
28.4443	-5.15912	-4.94927	-5.32353	-5.17827
28.461	-4.89593	-4.76496	-5.56381	-5.27809
28.4777	-5.05699	-4.69795	-5.62753	-5.34079
28.4944	-4.87953	-4.97336	-5.60155	-5.35262
28.5111	-4.95552	-4.72612	-5.39391	-5.39518
28.5278	-4.8877	-4.80537	-5.33329	-5.3061
28.5445	-5.04733	-4.58429	-5.26691	-5.34668
28.5612	-5.00959	-4.5679	-5.25778	-5.17827
28.5779	-5.04733	-4.67055	-5.02379	-5.31753
28.5947	-5.02828	-4.91418	-5.0456	-5.35859
28.6114	-5.02828	-4.51255	-4.85231	-5.2671
28.6281	-5.00959	-4.50489	-4.88936	-5.25623
28.6448	-4.8877	-4.46743	-4.8343	-5.31753
28.6615	-4.87953	-4.25612	-4.74332	-5.20358
28.6782	-5.0766	-4.44561	-4.8343	-5.2671
28.6949	-4.8877	-4.25612	-4.80497	-5.20358
28.7116	-4.8319	-4.51255	-4.86451	-5.20358
28.7283	-4.80137	-4.30491	-4.88309	-5.14386
28.745	-4.64829	-4.67055	-5.16247	-5.12473
28.7618	-4.8634	-4.5438	-5.3043	-5.09669
28.7785	-4.60412	-4.75511	-5.26691	-4.94319
28.7952	-4.78644	-4.60096	-5.3043	-4.9672
28.8119	-4.61031	-4.60096	-5.56381	-4.88187
28.8286	-4.51557	-4.68874	-5.45845	-4.86711
28.8453	-4.55592	-4.6527	-5.60155	-4.74974
28.862	-4.42386	-4.76496	-5.46962	-4.69584
28.8787	-4.36871	-4.83679	-5.4474	-4.66245
28.8955	-4.26677	-4.67055	-5.58881	-4.67145
28.9122	-4.27562	-4.6527	-5.64077	-4.63594
28.9289	-4.00814	-4.69795	-5.52744	-4.74648
28.9456	-4.07132	-4.80537	-5.64077	-4.84896
28.9623	-3.9714	-4.74535	-5.50391	-4.83114
28.979	-4.0896	-4.72612	-5.48092	-4.96315
28.9957	-4.15438	-4.66158	-5.70976	-4.97125
29.0124	-4.05336	-4.89145	-5.69558	-5.10595
29.0291	-4.39841	-4.81573	-5.50391	-5.19338
29.0459	-4.28454	-4.6094	-5.39391	-5.28363
29.0626	-4.37851	-4.78496	-5.49235	-5.33492
29.0793	-4.64829	-4.71664	-5.52744	-5.20358
29.096	-4.61031	-4.5598	-5.49235	-5.41399
29.1127	-4.68108	-4.60096	-5.73875	-5.33492
29.1294	-4.62281	-4.5679	-5.57623	-5.13905
29.1461	-4.8877	-4.5598	-5.75357	-5.28363
29.1628	-4.68108	-4.58429	-5.76861	-5.19847
29.1795	-4.80137	-4.83679	-5.49235	-5.3061
29.1962	-4.80891	-4.67055	-5.61445	-5.38283
29.213	-4.90422	-4.51255	-5.45845	-5.25084
29.2297	-4.8634	-4.68874	-5.49235	-5.23484
29.2464	-4.80137	-4.6094	-5.48092	-5.25084
29.2631	-4.97322	-4.62649	-5.70976	-5.38283
29.2798	-4.75007	-4.48224	-5.35309	-5.2892
29.2965	-4.98219	-4.51255	-5.55154	-5.13905
29.3132	-4.87144	-4.59259	-5.4474	-5.15846
29.3299	-4.85543	-4.58429	-5.25778	-5.32909
29.3467	-4.76446	-4.44561	-5.21333	-5.18832
29.3634	-4.84753	-4.44561	-5.23087	-5.25084
29.3801	-4.80137	-4.41724	-5.23976	-5.27809
29.3968	-4.95552	-4.25018	-5.15424	-5.20358
29.4135	-4.8634	-4.39648	-5.12198	-5.28363
29.4302	-5.06674	-4.28022	-5.03828	-5.24547
29.4469	-4.8319	-4.1706	-4.77087	-5.2671
29.4636	-4.79388	-4.29868	-4.54661	-5.2892
29.4803	-4.95552	-3.98646	-4.49867	-5.2892
29.4971	-4.77174	-4.04736	-4.51152	-5.15846
29.5138	-4.80891	-3.88291	-4.22816	-5.27809
29.5305	-4.92954	-3.97291	-3.99725	-5.16338
29.5472	-4.75007	-3.7102	-3.86695	-5.21389
29.5639	-4.67444	-3.64998	-3.69486	-5.19847
29.5806	-4.80891	-3.56	-3.54808	-5.07391
29.5973	-4.53842	-3.41138	-3.40148	-5.12473
29.614	-4.68108	-3.36149	-3.26866	-4.97533
29.6307	-4.47678	-3.29104	-3.28118	-4.8067
29.6475	-4.48223	-3.30474	-3.34622	-4.74001
29.6642	-4.46597	-3.30935	-3.40718	-4.63594
29.6809	-4.29355	-3.52215	-3.46602	-4.51558
29.6976	-4.19455	-3.35664	-3.66854	-4.41048
29.7143	-4.19455	-3.55114	-3.8034	-4.25798
29.731	-4.24498	-3.71712	-3.95437	-4.10326
29.7477	-3.87461	-3.88291	-4.17136	-3.91981
29.7644	-3.82242	-3.83882	-4.56463	-3.72431
29.7812	-3.76479	-3.87882	-4.69557	-3.59826
29.7979	-3.49935	-3.98646	-4.88936	-3.41697
29.8146	-3.3496	-4.25018	-5.06042	-3.22595
29.8313	-3.16522	-4.34965	-5.23976	-3.13835
29.848	-3.07833	-4.38965	-5.52744	-3.0265
29.8647	-3.03371	-4.34965	-5.08306	-2.98049
29.8814	-2.92207	-4.52805	-5.48092	-3.05003
29.8981	-2.76514	-4.38287	-5.45845	-3.2217
29.9148	-2.68865	-4.41027	-5.50391	-3.46898
29.9316	-2.62696	-4.5359	-5.49235	-3.63604
29.9483	-2.70238	-4.48224	-5.55154	-3.74557
29.965	-2.71537	-4.52027	-5.36314	-3.86858
29.9817	-2.86192	-4.34965	-5.55154	-4.22854
29.9984	-3.00336	-4.50489	-5.57623	-4.6565
30.0151	-3.23338	-4.5359	-5.52744	-4.87816
30.0318	-3.38727	-4.50489	-5.37329	-5.00012
30.0485	-3.63728	-4.57606	-5.4474	-5.10595
30.0652	-3.82525	-4.5598	-5.45845	-5.06494
30.0819	-3.96487	-4.86922	-5.40438	-5.09669
30.0987	-4.16626	-4.60096	-5.65419	-5.15357
30.1154	-4.3736	-4.6094	-5.48092	-5.14871
30.1321	-4.3934	-4.52027	-5.49235	-5.24014
30.1488	-4.70128	-4.49728	-5.50391	-5.14386
30.1655	-4.64186	-4.5679	-5.34314	-5.37064
30.1822	-4.56775	-4.43844	-5.49235	-5.05163
30.1989	-4.72887	-4.48224	-5.57623	-5.10131
30.2156	-4.6945	-4.52027	-5.58881	-5.3118
30.2324	-4.8634	-4.6796	-5.45845	-5.09209
30.2491	-4.67444	-4.83679	-5.32353	-5.31753
30.2658	-4.8877	-4.48973	-5.60155	-5.33492
30.2825	-4.70128	-4.49728	-5.33329	-5.19847
30.2992	-4.87953	-4.59259	-5.33329	-5.15846
30.3159	-4.74296	-4.4601	-5.10623	-5.32329
30.3326	-4.76446	-4.38287	-5.23976	-5.21909
30.3493	-4.95552	-4.34313	-5.12198	-5.23484
30.366	-4.71498	-4.23842	-5.00243	-5.38899
30.3828	-4.78644	-4.25612	-4.94098	-5.31753
30.3995	-4.84753	-4.25612	-4.82836	-5.18832
30.4162	-4.84753	-4.31118	-4.63038	-5.2671
30.4329	-4.76446	-4.12781	-4.56919	-5.23484
30.4496	-4.87144	-3.97291	-4.40143	-5.32329
30.4663	-4.68108	-4.01879	-4.32705	-5.28363
30.483	-4.93813	-4.00019	-4.23141	-5.13425
30.4997	-4.80891	-3.85463	-4.05563	-5.14386
30.5164	-4.71498	-3.83882	-3.82053	-5.14871
30.5331	-4.66128	-3.81174	-3.77411	-5.12473
30.5499	-4.77174	-3.68972	-3.69106	-5.19847
30.5666	-4.66128	-3.59934	-3.70828	-5.00012
30.5833	-4.68108	-3.58707	-3.75168	-4.92751
30.6	-4.66784	-3.6565	-3.83358	-4.85618
30.6167	-4.49876	-3.82712	-3.87376	-4.72719
30.6334	-4.20278	-3.77428	-4.06938	-4.69584
30.6501	-4.30264	-3.84275	-4.17443	-4.67145
30.6668	-4.1272	-3.96844	-4.40918	-4.47023
30.6836	-4.17426	-3.93767	-4.57836	-4.46532
30.7003	-3.93597	-4.15973	-4.8166	-4.25005
30.717	-3.97798	-4.29249	-4.95431	-4.11356
30.7337	-3.76213	-4.28633	-5.24873	-3.9071
30.7504	-3.63963	-4.37614	-5.25778	-3.87535
30.7671	-3.48313	-4.39648	-5.45845	-3.69326
30.7838	-3.35489	-4.5359	-5.16247	-3.63283
30.8005	-3.23967	-4.38287	-5.48092	-3.58801
30.8173	-3.16962	-4.52805	-5.33329	-3.54219
30.834	-3.04663	-4.63515	-5.38355	-3.74676
30.8507	-3.06898	-4.48973	-5.49235	-3.96187
30.8674	-3.02603	-4.38287	-5.69558	-4.01355
30.8841	-2.93246	-4.42426	-5.24873	-4.16667
30.9008	-2.99963	-4.5359	-5.62753	-4.28832
30.9175	-3.24125	-4.61791	-5.64077	-4.41513
30.9342	-3.2799	-4.63515	-5.35309	-4.79641
30.9509	-3.46716	-4.75511	-5.55154	-5.017
30.9676	-3.65146	-4.6094	-5.38355	-5.02555
30.9844	-3.70276	-4.6527	-5.50391	-5.11529
31.0011	-3.96813	-4.62649	-5.41497	-5.14386
31.0178	-4.19455	-4.59259	-5.37329	-5.16338
31.0345	-4.52123	-4.5359	-5.64077	-5.15357
31.0512	-4.64829	-4.5438	-5.36314	-5.33492
31.0679	-4.66784	-4.44561	-5.49235	-5.18328
31.0846	-4.64186	-4.68874	-5.39391	-5.22431
31.1013	-4.66128	-4.5438	-5.4474	-5.20358
31.1181	-4.6945	-4.78496	-5.56381	-5.25623
31.1348	-4.77906	-4.72612	-5.39391	-5.32909
31.1515	-4.92103	-4.5598	-5.49235	-5.43316
31.1682	-4.63547	-4.58429	-5.45845	-5.38899
31.1849	-4.82418	-4.49728	-5.36314	-5.24014
31.2016	-4.8319	-4.48973	-5.46962	-5.27258
31.2183	-4.77174	-4.66158	-5.19609	-5.26165
31.235	-4.77906	-4.51255	-5.24873	-5.24014
31.2517	-4.97322	-4.48973	-5.26691	-5.32909
31.2685	-4.72887	-4.36945	-5.06042	-5.26165
31.2852	-4.78644	-4.31118	-4.87066	-5.46595
31.3019	-4.64829	-4.2096	-4.92782	-5.25623
31.3186	-4.58577	-4.13834	-4.87686	-5.14386
31.3353	-4.75724	-4.26209	-4.77087	-5.19847
31.352	-4.7219	-4.25612	-4.6064	-5.35262
31.3687	-4.74296	-4.13834	-4.51584	-5.28363
31.3854	-4.64186	-4.01411	-4.31635	-5.11529
31.4021	-4.8319	-3.98192	-4.29183	-5.27258
31.4188	-4.79388	-3.87475	-4.12053	-5.13425
31.4356	-4.7219	-3.84275	-4.06386	-5.07391
31.4523	-4.60412	-3.84275	-3.82486	-5.12473
31.469	-4.66128	-3.85065	-3.88752	-5.01275
31.4857	-4.59185	-3.77061	-3.82486	-5.06048
31.5024	-4.53842	-3.76696	-3.88752	-5.017
31.5191	-4.53266	-3.83101	-3.97181	-4.85257
31.5358	-4.47136	-3.89944	-4.24453	-4.92751
31.5525	-4.55005	-3.92904	-4.23795	-4.74648
31.5693	-4.48771	-4.04736	-4.2953	-4.60165
31.586	-4.24498	-4.14364	-4.46932	-4.5685
31.6027	-4.21525	-4.38965	-4.68526	-4.513
31.6194	-4.03223	-4.1706	-4.90201	-4.30907
31.6361	-4.00474	-4.27414	-5.14608	-4.16667
31.6528	-3.80007	-4.52805	-5.15424	-4.01668
31.6695	-3.72557	-4.42426	-5.13798	-3.88628
31.6862	-3.67556	-4.50489	-5.28543	-3.7612
31.7029	-3.51793	-4.61791	-5.38355	-3.62117
31.7197	-3.4132	-4.77491	-5.20467	-3.61383
31.7364	-3.29146	-4.57606	-5.48092	-3.66314
31.7531	-3.26685	-4.45283	-5.52744	-3.8263
31.7698	-3.13069	-4.67055	-5.51561	-4.07301
31.7865	-3.21321	-4.43844	-5.34314	-4.14153
31.8032	-3.20099	-4.70725	-5.43647	-4.2781
31.8199	-3.33214	-4.77491	-5.46962	-4.45799
31.8366	-3.41132	-4.62649	-5.32353	-4.50788
31.8533	-3.53686	-4.99806	-5.70976	-4.87446
31.8701	-3.73847	-4.6796	-5.49235	-5.01275
31.8868	-3.75155	-4.66158	-5.55154	-5.09209
31.9035	-4.04627	-4.62649	-5.35309	-5.12473
31.9202	-4.14264	-4.58429	-5.60155	-5.24547
31.9369	-4.37851	-4.68874	-5.51561	-5.30043
31.9536	-4.58577	-4.5679	-5.50391	-5.20358
31.9703	-4.7219	-4.68874	-5.32353	-5.19847
31.987	-4.60412	-4.81573	-5.57623	-5.12
32.0037	-4.8634	-4.76496	-5.43647	-5.22431
32.0205	-4.72887	-4.39648	-5.49235	-5.35262
32.0372	-4.66128	-4.6527	-5.35309	-5.20873
32.0539	-4.80137	-4.58429	-5.34314	-5.15846
32.0706	-4.80891	-4.6796	-5.76861	-5.24014
32.0873	-4.75007	-4.63515	-5.37329	-5.35262
32.104	-4.68108	-4.36945	-5.43647	-5.25623
32.1207	-4.84753	-4.58429	-5.29482	-5.37064
32.1374	-4.61654	-4.6796	-5.4474	-5.19847
32.1542	-4.83969	-4.5359	-5.08306	-5.20873
32.1709	-4.74296	-4.52805	-5.12198	-5.26165
32.1876	-4.83969	-4.5359	-4.87686	-5.24014
32.2043	-4.8877	-4.38287	-4.7992	-5.35859
32.221	-4.75007	-4.31118	-4.60167	-5.19338
32.2377	-4.67444	-4.23842	-4.44887	-5.2671
32.2544	-4.77906	-4.14364	-4.4053	-5.35262
32.2711	-4.71498	-3.95955	-4.31281	-5.27809
32.2878	-4.82418	-3.95074	-4.09463	-5.3118
32.3045	-4.71498	-3.87475	-3.9643	-5.22431
32.3213	-4.84753	-3.73818	-3.93481	-5.10595
32.338	-4.87144	-3.71366	-3.77	-5.09669
32.3547	-4.62281	-3.69991	-3.70828	-5.24014
32.3714	-4.49322	-3.67297	-3.76794	-4.98765
32.3881	-4.62281	-3.73464	-3.86921	-4.97125
32.4048	-4.51557	-3.86263	-3.90382	-4.85618
32.4215	-4.47678	-3.75246	-4.02072	-4.88933
32.4382	-4.53266	-3.9205	-4.01022	-4.74001
32.4549	-4.39841	-4.05707	-4.36727	-4.59048
32.4717	-4.13876	-3.95513	-4.53331	-4.50532
32.4884	-3.96813	-4.08177	-4.70076	-4.36512
32.5051	-3.96487	-4.27414	-4.92131	-4.25599
32.5218	-3.84528	-4.26209	-5.08306	-4.11183
32.5385	-3.79456	-4.32384	-5.11407	-3.90991
32.5552	-3.62561	-4.44561	-5.56381	-3.79573
32.5719	-3.53898	-4.63515	-5.46962	-3.67976
32.5886	-3.36378	-4.59259	-5.48092	-3.5229
32.6054	-3.29146	-4.52027	-5.49235	-3.50585
32.6221	-3.23652	-4.66158	-5.61445	-3.4422
32.6388	-3.06632	-4.70725	-5.43647	-3.60653
32.6555	-3.02731	-4.49728	-5.56381	-3.7408
32.6722	-3.00212	-4.72612	-5.4474	-3.92123
32.6889	-2.9715	-4.6094	-5.39391	-4.02296
32.7056	-3.12504	-4.44561	-5.57623	-4.15942
32.7223	-3.20403	-4.70725	-5.48092	-4.25998
32.739	-3.44561	-4.69795	-5.70976	-4.58218
32.7557	-3.53898	-4.60096	-5.81513	-4.84537
32.7725	-3.66585	-4.92574	-5.62753	-5.09669
32.7892	-3.89262	-4.83679	-5.69558	-5.18832
32.8059	-4.08591	-4.82621	-5.64077	-5.17328
32.8226	-4.41872	-4.75511	-5.60155	-5.33492
32.8393	-4.49322	-4.80537	-5.4474	-5.20358
32.856	-4.57372	-5.08962	-5.45845	-5.27258
32.8727	-4.77906	-4.81573	-5.65419	-5.14386
32.8894	-4.63547	-4.91418	-5.60155	-5.39518
32.9061	-4.8634	-4.69795	-5.64077	-5.20358
32.9229	-4.77174	-4.69795	-5.57623	-5.38283
32.9396	-4.79388	-4.71664	-5.73875	-5.24547
32.9563	-4.8877	-4.90275	-5.57623	-5.32329
32.973	-4.72887	-4.74535	-5.57623	-5.50677
32.9897	-4.77906	-4.86922	-5.62753	-5.32329
33.0064	-4.90422	-4.92574	-5.56381	-5.6644
33.0231	-4.92103	-4.81573	-5.70976	-5.37672
33.0398	-4.75007	-4.85829	-5.58881	-5.43316
33.0566	-5.11701	-4.97336	-5.48092	-5.47264
33.0733	-4.84753	-4.52805	-5.45845	-5.2892
33.09	-4.74296	-4.70725	-5.17914	-5.32329
33.1067	-4.87953	-4.86922	-5.37329	-5.32909
33.1234	-4.89593	-4.80537	-5.23976	-5.2892
33.1401	-4.96433	-4.67055	-5.21333	-5.34668
33.1568	-4.80137	-4.68874	-5.12198	-5.34079
33.1735	-4.7219	-4.48224	-5.27613	-5.40768
33.1902	-4.99124	-4.72612	-5.17077	-5.37064
33.207	-4.79388	-4.72612	-5.03101	-5.46595
33.2237	-4.8319	-4.58429	-5.09073	-5.3118
33.2404	-4.77906	-4.70725	-5.03828	-5.24014
33.2571	-4.77906	-4.74535	-5.13798	-5.54211
33.2738	-4.75724	-4.67055	-5.14608	-5.34668
33.2905	-4.90422	-4.79512	-5.19609	-5.33492
33.3072	-4.71498	-4.6094	-5.25778	-5.34079
33.3239	-4.72887	-4.70725	-5.23976	-5.2892
33.3406	-4.70811	-4.62649	-5.14608	-5.25623
33.3574	-4.66128	-4.72612	-5.34314	-5.14871
33.3741	-4.70128	-4.72612	-5.37329	-5.21909
33.3908	-4.62281	-4.78496	-5.26691	-5.24014
33.4075	-4.64186	-4.85829	-5.3043	-5.17328
33.4242	-4.7219	-5.03628	-5.29482	-4.98765
33.4409	-4.58577	-4.89145	-5.43647	-5.03417
33.4576	-4.46597	-4.93743	-5.49235	-4.9672
33.4743	-4.47136	-4.97336	-5.43647	-4.92751
33.4911	-4.38841	-4.86922	-5.43647	-5.02985
33.5078	-4.30722	-4.94927	-5.89782	-4.93141
33.5245	-4.2364	-4.99806	-5.4474	-5.00012
33.5412	-4.20278	-4.74535	-5.35309	-5.10595
33.5579	-4.18639	-4.90275	-5.70976	-5.09669
33.5746	-4.45527	-4.98563	-5.39391	-5.25623
33.5913	-4.48771	-4.90275	-5.62753	-5.19847
33.608	-4.62281	-4.86922	-5.41497	-5.18328
33.6247	-4.64186	-4.93743	-5.52744	-5.34668
33.6414	-4.66128	-4.83679	-5.33329	-5.34668
33.6582	-4.66128	-4.92574	-5.41497	-5.35262
33.6749	-4.56775	-4.89145	-5.41497	-5.32909
33.6916	-4.83969	-4.85829	-5.64077	-5.52782
33.7083	-4.80891	-4.81573	-5.57623	-5.2671
33.725	-4.92103	-4.74535	-5.58881	-5.4593
33.7417	-4.96433	-4.79512	-5.37329	-5.37064
33.7584	-4.8877	-4.78496	-5.61445	-5.40141
33.7751	-5.06674	-4.88027	-5.48092	-5.41399
33.7918	-4.80137	-4.86922	-5.50391	-5.48615
33.8086	-4.8634	-4.83679	-5.70976	-5.3061
33.8253	-4.80137	-4.6796	-5.55154	-5.42034
33.842	-5.05699	-4.68874	-5.40438	-5.30043
33.8587	-4.66784	-4.88027	-5.34314	-5.3061
33.8754	-4.90422	-4.83679	-5.36314	-5.6403
33.8921	-4.83969	-4.6527	-5.28543	-5.2671
33.9088	-4.93813	-4.68874	-5.19609	-5.26165
33.9255	-5.10675	-4.75511	-5.23976	-5.32329
33.9423	-5.08655	-4.6796	-5.16247	-5.2671
33.959	-4.80891	-4.6527	-5.20467	-5.28363
33.9757	-4.85543	-4.5598	-5.03828	-5.2671
33.9924	-4.77174	-4.45283	-4.91483	-5.28363
34.0091	-4.97322	-4.38965	-4.82836	-5.25084
34.0258	-4.89593	-4.3562	-4.65994	-5.35262
34.0425	-4.89593	-4.26209	-4.47762	-5.40141
34.0592	-4.60412	-4.27414	-4.55109	-5.26165
34.0759	-4.8877	-4.27414	-4.51584	-5.17328
34.0926	-4.84753	-4.31749	-4.49867	-5.32909
34.1094	-4.78644	-4.34965	-4.62554	-5.07842
34.1261	-4.80891	-4.34965	-4.56919	-5.05163
34.1428	-4.7219	-4.30491	-4.81077	-4.97125
34.1595	-4.70811	-4.43844	-4.70599	-5.14386
34.1762	-4.55005	-4.52027	-4.94098	-5.04286
34.1929	-4.46597	-4.44561	-5.01662	-4.9159
34.2096	-4.40345	-4.5359	-5.10623	-4.73679
34.2263	-4.32108	-4.5679	-5.34314	-4.74974
34.2431	-4.26237	-4.71664	-5.37329	-4.63885
34.2598	-4.31182	-4.88027	-5.49235	-4.46777
34.2765	-4.29355	-4.5359	-5.70976	-4.4128
34.2932	-4.04627	-4.6094	-5.52744	-4.29243
34.3099	-3.97798	-4.76496	-5.62753	-4.22468
34.3266	-3.93914	-4.76496	-5.46962	-4.14508
34.3433	-3.87461	-4.66158	-5.37329	-4.16123
34.36	-3.76213	-4.6527	-5.46962	-4.17947
34.3768	-3.8196	-4.79512	-5.62753	-4.36734
34.3935	-3.83951	-4.77491	-5.62753	-4.57669
34.4102	-3.91097	-4.52027	-5.57623	-4.57122
34.4269	-3.8987	-4.76496	-5.61445	-4.6447
34.4436	-4.18639	-4.57606	-5.55154	-4.74974
34.4603	-4.13489	-4.61791	-5.49235	-4.83468
34.477	-4.19455	-4.79512	-5.52744	-5.02555
34.4937	-4.47678	-4.60096	-5.45845	-5.13905
34.5104	-4.52693	-4.63515	-5.57623	-5.16338
34.5271	-4.62912	-4.77491	-5.51561	-5.27258
34.5439	-4.68777	-4.60096	-5.26691	-5.42034
34.5606	-4.68777	-4.59259	-5.41497	-5.24014
34.5773	-4.75724	-4.5438	-5.32353	-5.31753
34.594	-4.75724	-4.63515	-5.61445	-5.32329
34.6107	-4.75724	-4.68874	-5.46962	-5.35859
34.6274	-4.82418	-4.61791	-5.38355	-5.14871
34.6441	-5.06674	-4.5438	-5.39391	-5.2892
34.6608	-5.00959	-4.66158	-5.41497	-5.46595
34.6775	-4.89593	-4.46743	-5.11407	-5.40141
34.6943	-4.84753	-4.59259	-5.06791	-5.25084
34.711	-4.85543	-4.52805	-4.94762	-5.47937
34.7277	-4.82418	-4.42426	-4.80497	-5.35859
34.7444	-4.94678	-4.31749	-4.82246	-5.10131
34.7611	-4.94678	-4.24428	-4.70599	-5.49298
34.7778	-4.8634	-4.10708	-4.55558	-5.38899
34.7945	-4.90422	-4.13306	-4.38611	-5.31753
34.8112	-4.90422	-3.91202	-4.12931	-5.44615
34.828	-4.8877	-4.00945	-4.06662	-5.32909
34.8447	-4.72887	-3.88291	-3.86695	-5.31753
34.8614	-4.92954	-3.74887	-3.79074	-5.21389
34.8781	-4.84753	-3.68635	-3.69868	-5.30043
34.8948	-4.68777	-3.71712	-3.70828	-5.20358
34.9115	-4.6945	-3.56894	-3.70636	-5.12948
34.9282	-4.54422	-3.79283	-3.77617	-5.10595
34.9449	-4.49876	-3.68299	-3.8557	-4.94319
34.9616	-4.51557	-3.72759	-4.04476	-4.92751
34.9783	-4.30722	-3.98646	-4.18371	-4.70826
34.9951	-4.24068	-4.00945	-4.29183	-4.58771
35.0118	-4.11199	-4.09688	-4.32347	-4.53641
35.0285	-4.19455	-4.30491	-4.51152	-4.39208
35.0452	-4.0896	-4.22679	-4.79347	-4.32385
35.0619	-3.86277	-4.28022	-4.94098	-4.11183
35.0786	-3.6903	-4.34313	-5.26691	-3.96633
35.0953	-3.5117	-4.28022	-5.40438	-3.7995
35.112	-3.42262	-4.38965	-5.48092	-3.7408
35.1287	-3.38727	-4.5359	-5.50391	-3.6339
35.1455	-3.26847	-4.5679	-5.51561	-3.44131
35.1622	-3.18295	-4.68874	-5.52744	-3.36344
35.1789	-2.99963	-4.5598	-5.52744	-3.38734
35.1956	-2.91978	-4.68874	-5.43647	-3.48909
35.2123	-2.96909	-4.52027	-5.21333	-3.68088
35.229	-2.95594	-4.67055	-5.4474	-3.85918
35.2457	-3.12645	-4.77491	-5.38355	-3.99348
35.2624	-3.16669	-4.85829	-5.65419	-4.04686
35.2792	-3.402	-4.85829	-5.40438	-4.18132
35.2959	-3.54325	-4.81573	-5.57623	-4.32598
35.3126	-3.53474	-4.52027	-5.52744	-4.81016
35.3293	-3.69278	-4.61791	-5.57623	-5.0385
35.346	-3.80007	-4.75511	-5.60155	-5.017
35.3627	-4.1272	-4.78496	-5.52744	-5.18328
35.3794	-4.37851	-5.04935	-5.65419	-5.27258
35.3961	-4.82418	-4.75511	-5.46962	-5.30043
35.4128	-4.64829	-4.83679	-5.64077	-5.37064
35.4296	-4.76446	-4.91418	-5.65419	-5.24014
35.4463	-4.82418	-5.03628	-5.49235	-5.2892
35.463	-4.92103	-4.92574	-5.6678	-5.42034
35.4797	-4.6945	-4.76496	-5.50391	-5.3061
35.4964	-5.00959	-4.88027	-5.49235	-5.20358
35.5131	-4.75007	-5.08962	-5.35309	-5.34668
35.5298	-4.84753	-4.92574	-5.33329	-5.2892
35.5465	-4.84753	-4.90275	-5.40438	-5.34668
35.5632	-4.74296	-4.74535	-5.37329	-5.56393
35.58	-4.8877	-4.82621	-5.38355	-5.35262
35.5967	-4.92103	-4.90275	-5.35309	-5.32909
35.6134	-4.8634	-4.82621	-5.38355	-5.51374
35.6301	-4.77174	-4.63515	-5.35309	-5.49298
35.6468	-5.04733	-4.68874	-5.17914	-5.46595
35.6635	-4.92103	-4.67055	-5.14608	-5.2671
35.6802	-4.84753	-4.86922	-5.00243	-5.34079
35.6969	-5.00959	-4.77491	-4.97465	-5.38899
35.7137	-4.99124	-4.5438	-5.09073	-5.37064
35.7304	-4.93813	-4.72612	-5.06791	-5.35262
35.7471	-5.11701	-4.63515	-4.98845	-5.44615
35.7638	-4.97322	-4.85829	-5.23976	-5.23484
35.7805	-4.67444	-4.71664	-5.36314	-5.3061
35.7972	-4.62281	-4.59259	-5.37329	-5.37672
35.8139	-4.84753	-4.76496	-5.38355	-5.28363
35.8306	-4.68777	-4.75511	-5.24873	-5.40141
35.8473	-4.98219	-4.74535	-5.51561	-5.27809
35.864	-4.80137	-4.68874	-5.48092	-5.12
35.8808	-4.71498	-4.79512	-5.48092	-5.06941
[truncated: 845 more rows]

## Sheet: Fig 4
Fig 4a						Fig 4b						Fig 4c
P/Po	Hexane	Benzene	Cyclohexane			P/Po	Hexane	Benzene	Cyclohexane			P/Po	Hexane	Benzene	Cyclohexane
0	0	0	0			0	0	0	0			0	0	0	0
0.01	617.411	83.1077	4.62605			0.01	520.81	353.062	13.1012			0.01	400.961	206.009	17.2622
0.02	636.25	251.857	7.12485			0.02	544.861	480.993	16.4661			0.02	419.844	324.835	22.5162
0.04	647.882	470.66	9.71107			0.04	566.239	581.743	20.6723			0.04	434.977	426.988	26.6992
0.08	655.977	678.443	12.3483			0.08	585.605	673.483	26.5752			0.08	447.016	495.934	32.5787
0.1	658.246	733.733	13.9874			0.1	591.516	700.313	29.1467			0.1	451.246	520.762	34.7206
0.15	662.439	811.956	16.071			0.15	602.541	742.419	33.4867			0.15	458.219	552.72	38.1243
0.2	665.663	850.314	17.9214			0.2	610.472	770.606	38.0848			0.2	463.48	575.441	41.2152
0.25	668.493	880.158	19.7281			0.25	616.887	795.207	41.9564			0.25	467.706	588.02	44.7726
0.3	670.95	904.59	21.4984			0.3	622.346	809.991	45.6224			0.3	471.301	602.496	47.4658
0.4	675.313	928.8	24.3687			0.4	631.794	832.359	52.3571			0.4	476.934	620.473	51.3678
0.5	679.219	945.502	27.6252			0.5	640.341	849.235	60.0189			0.5	481.868	634.729	55.2222
0.65	684.524	963.712	32.7248			0.65	653.218	868.194	75.3332			0.65	488.665	650.414	61.5683
0.8	689.103	978.975	38.5675			0.8	669.22	883.653	106.272			0.8	495.857	664.441	69.0648
0.9	692.448	988.597	43.922			0.9	683.543	893.547	155.508			0.9	501.299	676.58	76.8265
0.95	693.928	995.36	47.652			0.95	690.495	898.71	195.973			0.95	504.265	682.563	82.6954

## Sheet: Fig_5a_b
IAST
	Benzene	Selectivity	Cyclohexane
ZIF-8	0.93992	141.857	0.00653
ZIF-8-7_denovo	0.86251	57.8235	0.01441
ZIF-8-7_SACRed	0.63647	82.3333	0.00755
Breakthrough
	Benzene	Selectivity	Cyclohexane
ZIF-8	1.4049	1.52966	0.91844
ZIF-8-7_denovo	0.82861	1.31288	0.63114
ZIF-8-7_SACRed	0.99836	2.12111	0.47068

## Sheet: Fig_5c_d
IAST
	Hex	Selectivity	Benz
ZIF-8	0.62634	8.07029	0.06905
ZIF-8-7_denovo	0.46466	1.6455	0.17564
ZIF-8-7_SACRed	0.39169	2.47222	0.11281
Breakthrough
	Hex	Selectivity	Benz
ZIF-8	1.4948	2.8347	0.52732
ZIF-8-7_denovo	1.38376	2.30751	0.59968
ZIF-8-7_SACRed	1.15033	1.6797	0.68484

## Sheet: Fig_6
Case	Hexane	Benzene	Cyclohexane	Selectivity
Hx + Bz	1.72	0.71	0	2.41935
Hx + Cy	2.25	0	2.09	1.07692
Bz + Cy	0	1.9	0.97	1.95876

## Sheet: Fig_S2
	denovo		SACRed
16.1876	11948	16.1694	-479
16.1873	12317	16.1691	-468
16.187	12956	16.1688	-286
16.1867	12636	16.1685	-121
16.1864	12261	16.1682	-126
16.1861	12378	16.1679	-105
16.1858	12387	16.1676	-165
16.1855	11780	16.1673	-260
16.1852	11708	16.167	-249
16.1849	12372	16.1667	-411
16.1846	12710	16.1664	-574
16.1843	12777	16.1661	-557
16.184	12576	16.1658	-360
16.1836	11624	16.1655	-43
16.1833	10579	16.1652	-11
16.183	10186	16.1649	-93
16.1827	11137	16.1646	-168
16.1824	11396	16.1643	-135
16.1821	11805	16.164	-110
16.1818	12318	16.1637	-80
16.1815	12683	16.1633	-51
16.1812	12218	16.163	-202
16.1809	11784	16.1627	-175
16.1806	11419	16.1624	-327
16.1803	11327	16.1621	-376
16.18	11275	16.1618	-76
16.1797	11531	16.1615	20
16.1794	11648	16.1612	151
16.1791	11780	16.1609	50
16.1788	12055	16.1606	-171
16.1785	12086	16.1603	-183
16.1781	11764	16.16	-136
16.1778	10866	16.1597	-161
16.1775	9877	16.1594	-122
16.1772	9777	16.1591	-114
16.1769	10326	16.1588	-188
16.1766	10971	16.1585	-365
16.1763	11230	16.1582	-451
16.176	10946	16.1579	-216
16.1757	11043	16.1576	-56
16.1754	11410	16.1572	-52
16.1751	11235	16.1569	-224
16.1748	11184	16.1566	-443
16.1745	11240	16.1563	-429
16.1742	11222	16.156	-430
16.1739	11248	16.1557	-103
16.1736	11021	16.1554	143
16.1733	10386	16.1551	-42
16.173	10017	16.1548	-326
16.1726	10452	16.1545	-336
16.1723	11435	16.1542	-259
16.172	11814	16.1539	-352
16.1717	11833	16.1536	-480
16.1714	12561	16.1533	-510
16.1711	13357	16.153	-261
16.1708	13059	16.1527	-438
16.1705	12741	16.1524	-373
16.1702	12651	16.1521	-264
16.1699	12293	16.1518	-415
16.1696	11700	16.1515	-580
16.1693	11403	16.1511	-669
16.169	11541	16.1508	-580
16.1687	11380	16.1505	-438
16.1684	11228	16.1502	-348
16.1681	10999	16.1499	-350
16.1678	10881	16.1496	-165
16.1675	10578	16.1493	49
16.1671	10320	16.149	-206
16.1668	10846	16.1487	-152
16.1665	11494	16.1484	-30
16.1662	12283	16.1481	-122
16.1659	12767	16.1478	-78
16.1656	13196	16.1475	-277
16.1653	12943	16.1472	-225
16.165	12031	16.1469	-105
16.1647	11907	16.1466	-228
16.1644	11732	16.1463	-421
16.1641	11092	16.146	-249
16.1638	12031	16.1457	-61
16.1635	11972	16.1454	-244
16.1632	11357	16.145	-319
16.1629	10745	16.1447	-84
16.1626	10785	16.1444	27
16.1623	10536	16.1441	-95
16.162	9994	16.1438	-253
16.1616	10056	16.1435	-260
16.1613	10300	16.1432	-181
16.161	10556	16.1429	-138
16.1607	10560	16.1426	-98
16.1604	10099	16.1423	-122
16.1601	10435	16.142	-186
16.1598	11357	16.1417	-333
16.1595	12023	16.1414	-572
16.1592	12306	16.1411	-583
16.1589	11569	16.1408	-528
16.1586	10913	16.1405	-394
16.1583	10684	16.1402	-190
16.158	10072	16.1399	-65
16.1577	9705	16.1396	-118
16.1574	9939	16.1393	-137
16.1571	9903	16.1389	-386
16.1568	10014	16.1386	-550
16.1564	10316	16.1383	-407
16.1561	10420	16.138	-202
16.1558	10695	16.1377	-12
16.1555	10879	16.1374	84
16.1552	11255	16.1371	-200
16.1549	11338	16.1368	-471
16.1546	10798	16.1365	-370
16.1543	10924	16.1362	-423
16.154	11475	16.1359	-555
16.1537	12242	16.1356	-442
16.1534	12302	16.1353	-446
16.1531	11859	16.135	-430
16.1528	11283	16.1347	-438
16.1525	11089	16.1344	-401
16.1522	10782	16.1341	-221
16.1519	10863	16.1338	-171
16.1516	10725	16.1335	-279
16.1513	10956	16.1332	-449
16.151	11392	16.1328	-335
16.1506	11073	16.1325	-146
16.1503	10818	16.1322	-180
16.15	10124	16.1319	-116
16.1497	9440	16.1316	-97
16.1494	9610	16.1313	-292
16.1491	10905	16.131	-457
16.1488	11619	16.1307	-349
16.1485	11412	16.1304	-342
16.1482	11511	16.1301	-480
16.1479	12154	16.1298	-546
16.1476	12446	16.1295	-549
16.1473	11880	16.1292	-465
16.147	10710	16.1289	-314
16.1467	9973	16.1286	-447
16.1464	10000	16.1283	-379
16.1461	10254	16.128	-56
16.1458	10387	16.1277	156
16.1455	10228	16.1274	109
16.1451	10497	16.1271	24
16.1448	10814	16.1267	-100
16.1445	11206	16.1264	-270
16.1442	11471	16.1261	-223
16.1439	11049	16.1258	-142
16.1436	10950	16.1255	-277
16.1433	11505	16.1252	-259
16.143	11961	16.1249	14
16.1427	11904	16.1246	256
16.1424	11798	16.1243	272
16.1421	11661	16.124	-105
16.1418	11519	16.1237	-545
16.1415	11700	16.1234	-618
16.1412	11295	16.1231	-429
16.1409	10425	16.1228	-393
16.1406	10400	16.1225	-394
16.1403	10488	16.1222	-266
16.1399	10442	16.1219	-320
16.1396	10837	16.1216	-332
16.1393	10977	16.1213	-372
16.139	10681	16.121	-509
16.1387	10363	16.1206	-447
16.1384	10534	16.1203	-270
16.1381	11329	16.12	-273
16.1378	10747	16.1197	-173
16.1375	10021	16.1194	-160
16.1372	9830	16.1191	-212
16.1369	9958	16.1188	-293
16.1366	10480	16.1185	-243
16.1363	10722	16.1182	-367
16.136	10499	16.1179	-518
16.1357	10195	16.1176	-612
16.1354	10295	16.1173	-576
16.1351	10764	16.117	-493
16.1348	10583	16.1167	-219
16.1345	10338	16.1164	-149
16.1341	11015	16.1161	-341
16.1338	11677	16.1158	-439
16.1335	11643	16.1155	-362
16.1332	10753	16.1152	-163
16.1329	9861	16.1149	-218
16.1326	10018	16.1145	-275
16.1323	10850	16.1142	-106
16.132	11245	16.1139	-57
16.1317	10503	16.1136	-277
16.1314	9956	16.1133	-261
16.1311	9869	16.113	-292
16.1308	10247	16.1127	-330
16.1305	10614	16.1124	-30
16.1302	10349	16.1121	139
16.1299	9916	16.1118	12
16.1296	10072	16.1115	68
16.1293	10215	16.1112	-49
16.1289	9910	16.1109	-164
16.1286	9977	16.1106	-206
16.1283	10523	16.1103	-14
16.128	10332	16.11	212
16.1277	9533	16.1097	144
16.1274	9202	16.1094	34
16.1271	9521	16.1091	10
16.1268	10374	16.1088	-270
16.1265	11081	16.1084	-240
16.1262	10920	16.1081	-274
16.1259	10905	16.1078	-46
16.1256	11146	16.1075	107
16.1253	10533	16.1072	-82
16.125	10331	16.1069	-187
16.1247	10371	16.1066	-350
16.1244	9786	16.1063	-370
16.1241	8785	16.106	-250
16.1238	8956	16.1057	-122
16.1234	9171	16.1054	-99
16.1231	9645	16.1051	-117
16.1228	10364	16.1048	-316
16.1225	10743	16.1045	-286
16.1222	10475	16.1042	-380
16.1219	10252	16.1039	-362
16.1216	9834	16.1036	17
16.1213	8831	16.1033	85
16.121	8816	16.103	-297
16.1207	8750	16.1027	-363
16.1204	8755	16.1023	-384
16.1201	9120	16.102	-450
16.1198	9500	16.1017	-433
16.1195	9863	16.1014	-297
16.1192	9637	16.1011	-131
16.1189	9320	16.1008	-164
16.1186	9012	16.1005	-130
16.1183	8405	16.1002	-23
16.1179	8167	16.0999	-173
16.1176	8062	16.0996	-131
16.1173	8320	16.0993	26
16.117	8788	16.099	-219
16.1167	9464	16.0987	-391
16.1164	9180	16.0984	-378
16.1161	9383	16.0981	12
16.1158	9623	16.0978	119
16.1155	9956	16.0975	44
16.1152	10297	16.0972	171
16.1149	9592	16.0969	231
16.1146	9231	16.0965	105
16.1143	8681	16.0962	-72
16.114	8529	16.0959	-95
16.1137	8351	16.0956	42
16.1134	8133	16.0953	217
16.1131	8617	16.095	4
16.1128	9677	16.0947	-201
16.1124	10072	16.0944	-89
16.1121	9886	16.0941	-27
16.1118	9513	16.0938	-213
16.1115	9356	16.0935	-251
16.1112	9023	16.0932	-93
16.1109	8393	16.0929	31
16.1106	8428	16.0926	169
16.1103	8904	16.0923	116
16.11	9225	16.092	-293
16.1097	9515	16.0917	-470
16.1094	9277	16.0914	-476
16.1091	9303	16.0911	-582
16.1088	9851	16.0908	-587
16.1085	9821	16.0904	-563
16.1082	9776	16.0901	-359
16.1079	9357	16.0898	-392
16.1076	8696	16.0895	-379
16.1073	8844	16.0892	-359
16.1069	9162	16.0889	-530
16.1066	9674	16.0886	-715
16.1063	9490	16.0883	-854
16.106	9289	16.088	-797
16.1057	9548	16.0877	-640
16.1054	9461	16.0874	-460
16.1051	9161	16.0871	-334
16.1048	9119	16.0868	-101
16.1045	8992	16.0865	-124
16.1042	9054	16.0862	-350
16.1039	9272	16.0859	-458
16.1036	9711	16.0856	-409
16.1033	10122	16.0853	-302
16.103	10274	16.085	-194
16.1027	10570	16.0847	-141
16.1024	11002	16.0843	-113
16.1021	10685	16.084	-162
16.1018	10420	16.0837	-317
16.1014	10268	16.0834	-244
16.1011	10044	16.0831	-80
16.1008	10102	16.0828	-17
16.1005	9738	16.0825	4
16.1002	9720	16.0822	-220
16.0999	9956	16.0819	-395
16.0996	9999	16.0816	-369
16.0993	9408	16.0813	-248
16.099	8827	16.081	-229
16.0987	8896	16.0807	-108
16.0984	9502	16.0804	-117
16.0981	9555	16.0801	-52
16.0978	9515	16.0798	164
16.0975	9678	16.0795	139
16.0972	9570	16.0792	110
16.0969	10248	16.0789	-3
16.0966	11315	16.0786	-18
16.0963	11315	16.0782	-229
16.0959	10349	16.0779	-366
16.0956	9511	16.0776	-163
16.0953	9401	16.0773	-92
16.095	10237	16.077	50
16.0947	11104	16.0767	-20
16.0944	10812	16.0764	-204
16.0941	10476	16.0761	-479
16.0938	10156	16.0758	-633
16.0935	9685	16.0755	-260
16.0932	9503	16.0752	-187
16.0929	9072	16.0749	-295
16.0926	9010	16.0746	-213
16.0923	9650	16.0743	-328
16.092	10294	16.074	-114
16.0917	10248	16.0737	-260
16.0914	10712	16.0734	-402
16.0911	10905	16.0731	-524
16.0908	10309	16.0728	-620
16.0904	9787	16.0725	-491
16.0901	9424	16.0721	-424
16.0898	9453	16.0718	-241
16.0895	9101	16.0715	-159
16.0892	8909	16.0712	-22
16.0889	8656	16.0709	255
16.0886	9229	16.0706	218
16.0883	9153	16.0703	95
16.088	8773	16.07	24
16.0877	8893	16.0697	-224
16.0874	8503	16.0694	-207
16.0871	7865	16.0691	-48
16.0868	7944	16.0688	-37
16.0865	8838	16.0685	-302
16.0862	8836	16.0682	-335
16.0859	8661	16.0679	-190
16.0856	8814	16.0676	-84
16.0853	8622	16.0673	-56
16.0849	8796	16.067	-177
16.0846	9026	16.0667	-252
16.0843	8775	16.0664	-308
16.084	9009	16.066	-317
16.0837	9177	16.0657	-357
16.0834	8681	16.0654	-267
16.0831	8651	16.0651	-273
16.0828	8408	16.0648	-274
16.0825	8364	16.0645	-182
16.0822	8654	16.0642	-179
16.0819	8658	16.0639	-279
16.0816	8842	16.0636	-107
16.0813	9134	16.0633	3
16.081	9022	16.063	-11
16.0807	9203	16.0627	-152
16.0804	9167	16.0624	-97
16.0801	9286	16.0621	-105
16.0798	8956	16.0618	-292
16.0794	8272	16.0615	-336
16.0791	8630	16.0612	-465
16.0788	8770	16.0609	-513
16.0785	8661	16.0606	-487
16.0782	8643	16.0603	-548
16.0779	8808	16.0599	-858
16.0776	8852	16.0596	-890
16.0773	8806	16.0593	-885
16.077	9041	16.059	-804
16.0767	8766	16.0587	-602
16.0764	8424	16.0584	-349
16.0761	8832	16.0581	-450
16.0758	9373	16.0578	-618
16.0755	9562	16.0575	-271
16.0752	9360	16.0572	-245
16.0749	9236	16.0569	-357
16.0746	9145	16.0566	-201
16.0743	9889	16.0563	98
16.0739	10058	16.056	78
16.0736	9971	16.0557	-84
16.0733	9958	16.0554	-107
16.073	8693	16.0551	-7
16.0727	7648	16.0548	206
16.0724	7109	16.0545	54
16.0721	7878	16.0542	-63
16.0718	9180	16.0538	132
16.0715	8812	16.0535	286
16.0712	8238	16.0532	142
16.0709	8667	16.0529	-27
16.0706	8879	16.0526	-259
16.0703	9039	16.0523	-235
16.07	9171	16.052	-93
16.0697	8600	16.0517	-320
16.0694	8124	16.0514	-186
16.0691	7601	16.0511	-128
16.0688	7654	16.0508	-314
16.0684	8067	16.0505	-465
16.0681	8400	16.0502	-499
16.0678	8269	16.0499	-345
16.0675	8457	16.0496	-287
16.0672	8663	16.0493	-75
16.0669	8493	16.049	-117
16.0666	8272	16.0487	-11
16.0663	7577	16.0484	-207
16.066	7436	16.0481	-354
16.0657	7527	16.0477	-220
16.0654	7766	16.0474	-166
16.0651	7626	16.0471	49
16.0648	7252	16.0468	254
16.0645	7365	16.0465	413
16.0642	7227	16.0462	166
16.0639	6848	16.0459	-94
16.0636	7072	16.0456	-210
16.0633	7429	16.0453	-189
16.0629	7550	16.045	-210
16.0626	7942	16.0447	-139
16.0623	7720	16.0444	-189
16.062	7430	16.0441	-19
16.0617	7611	16.0438	31
16.0614	8301	16.0435	-160
16.0611	8464	16.0432	-402
16.0608	8243	16.0429	-541
16.0605	8413	16.0426	-460
16.0602	8686	16.0423	-159
16.0599	8191	16.042	-256
16.0596	7487	16.0416	-138
16.0593	7514	16.0413	172
16.059	7820	16.041	221
16.0587	7930	16.0407	-61
16.0584	8475	16.0404	-290
16.0581	9407	16.0401	-232
16.0578	10078	16.0398	-221
16.0574	9778	16.0395	-86
16.0571	8829	16.0392	153
16.0568	7904	16.0389	159
16.0565	7966	16.0386	337
16.0562	8924	16.0383	444
16.0559	8509	16.038	306
16.0556	7894	16.0377	56
16.0553	7621	16.0374	98
16.055	6594	16.0371	186
16.0547	6310	16.0368	43
16.0544	6055	16.0365	308
16.0541	5861	16.0362	474
16.0538	6200	16.0359	189
16.0535	6768	16.0355	111
16.0532	6653	16.0352	109
16.0529	7239	16.0349	-48
16.0526	8104	16.0346	-313
16.0523	8516	16.0343	-99
16.0519	8901	16.034	20
16.0516	8822	16.0337	-52
16.0513	8419	16.0334	-294
16.051	7554	16.0331	-636
16.0507	7001	16.0328	-743
16.0504	7378	16.0325	-670
16.0501	7228	16.0322	-542
16.0498	7236	16.0319	-537
16.0495	7468	16.0316	-857
16.0492	7564	16.0313	-951
16.0489	8124	16.031	-773
16.0486	8814	16.0307	-666
16.0483	8689	16.0304	-301
16.048	8723	16.0301	-160
16.0477	8975	16.0298	-293
16.0474	8412	16.0294	-594
16.0471	7643	16.0291	-626
16.0468	7873	16.0288	-133
16.0464	7493	16.0285	52
16.0461	7649	16.0282	130
16.0458	8915	16.0279	114
16.0455	9984	16.0276	108
16.0452	10029	16.0273	376
16.0449	9501	16.027	424
16.0446	8490	16.0267	-69
16.0443	7853	16.0264	-469
16.044	7970	16.0261	-698
16.0437	7539	16.0258	-688
16.0434	6988	16.0255	-615
16.0431	6976	16.0252	-556
16.0428	7814	16.0249	-285
16.0425	8175	16.0246	-174
16.0422	8110	16.0243	-169
16.0419	7654	16.024	-453
16.0416	6692	16.0237	-676
16.0413	6259	16.0233	-742
16.0409	5907	16.023	-601
16.0406	6138	16.0227	-473
16.0403	6952	16.0224	-374
16.04	7182	16.0221	-432
16.0397	7274	16.0218	-426
16.0394	7320	16.0215	-192
16.0391	6930	16.0212	-250
16.0388	6512	16.0209	-603
16.0385	5706	16.0206	-625
16.0382	5677	16.0203	-623
16.0379	6110	16.02	-588
16.0376	5994	16.0197	-345
16.0373	5953	16.0194	153
16.037	7045	16.0191	275
16.0367	7820	16.0188	-152
16.0364	7502	16.0185	-143
16.0361	7016	16.0182	95
16.0358	6310	16.0179	2
16.0354	5997	16.0176	-431
16.0351	6119	16.0172	-473
16.0348	5896	16.0169	-206
16.0345	6060	16.0166	-123
16.0342	7399	16.0163	-24
16.0339	8889	16.016	29
16.0336	8836	16.0157	-47
16.0333	7967	16.0154	-438
16.033	8032	16.0151	-543
16.0327	8136	16.0148	-461
16.0324	7757	16.0145	-311
16.0321	7380	16.0142	-273
16.0318	7039	16.0139	-654
16.0315	6936	16.0136	-808
16.0312	6971	16.0133	-690
16.0309	7673	16.013	-652
16.0306	8145	16.0127	-404
16.0303	7840	16.0124	-148
16.0299	8151	16.0121	-180
16.0296	8305	16.0118	0
16.0293	7879	16.0115	-6
16.029	7295	16.0111	-406
16.0287	7538	16.0108	-411
16.0284	8073	16.0105	-452
16.0281	8458	16.0102	-410
16.0278	8430	16.0099	-296
16.0275	8350	16.0096	-305
16.0272	8379	16.0093	-439
16.0269	8684	16.009	-487
16.0266	9185	16.0087	-313
16.0263	7676	16.0084	18
16.026	6534	16.0081	-234
16.0257	6302	16.0078	-480
16.0254	6902	16.0075	-383
16.0251	7528	16.0072	-46
16.0248	7392	16.0069	79
16.0244	6712	16.0066	166
16.0241	6241	16.0063	14
16.0238	6762	16.006	-222
16.0235	7491	16.0057	-152
16.0232	7455	16.0054	33
16.0229	6876	16.005	50
16.0226	7133	16.0047	-99
16.0223	7849	16.0044	-159
16.022	7990	16.0041	-474
16.0217	7277	16.0038	-478
16.0214	6894	16.0035	-413
16.0211	7234	16.0032	-632
16.0208	6760	16.0029	-411
16.0205	5622	16.0026	-74
16.0202	5191	16.0023	-29
16.0199	5947	16.002	-111
16.0196	6285	16.0017	-389
16.0193	5854	16.0014	-637
16.0189	5416	16.0011	-307
16.0186	6442	16.0008	-115
16.0183	6998	16.0005	107
16.018	6428	16.0002	165
16.0177	5861	15.9999	-16
16.0174	5941	15.9996	-330
16.0171	5751	15.9993	-667
16.0168	5398	15.9989	-625
16.0165	5997	15.9986	-616
16.0162	6569	15.9983	-610
16.0159	5717	15.998	-527
16.0156	5048	15.9977	-424
16.0153	5234	15.9974	-352
16.015	5802	15.9971	-398
16.0147	6045	15.9968	-556
16.0144	6620	15.9965	-717
16.0141	7274	15.9962	-546
16.0138	6961	15.9959	-264
16.0134	6121	15.9956	-242
16.0131	6171	15.9953	-240
16.0128	6879	15.995	-39
16.0125	6596	15.9947	43
16.0122	6174	15.9944	-60
16.0119	5619	15.9941	-121
16.0116	4904	15.9938	-225
16.0113	5200	15.9935	-553
16.011	5312	15.9932	-613
16.0107	5293	15.9928	-548
16.0104	5986	15.9925	-541
16.0101	6714	15.9922	-460
16.0098	6924	15.9919	-408
16.0095	7130	15.9916	-409
16.0092	6679	15.9913	-711
16.0089	6274	15.991	-760
16.0086	5919	15.9907	-516
16.0083	5445	15.9904	-184
16.0079	5553	15.9901	-53
16.0076	5620	15.9898	-129
16.0073	5396	15.9895	-347
16.007	4975	15.9892	-334
16.0067	5025	15.9889	-236
16.0064	5649	15.9886	-275
16.0061	6613	15.9883	-420
16.0058	7093	15.988	-396
16.0055	6555	15.9877	-406
16.0052	6283	15.9874	-737
16.0049	6408	15.987	-652
16.0046	5618	15.9867	-745
16.0043	4474	15.9864	-437
16.004	4085	15.9861	-173
16.0037	5199	15.9858	-12
16.0034	6290	15.9855	-314
16.0031	6703	15.9852	-471
16.0028	6326	15.9849	-249
16.0024	6221	15.9846	-111
16.0021	7030	15.9843	-271
16.0018	6836	15.984	-182
16.0015	5898	15.9837	-85
16.0012	5688	15.9834	-230
16.0009	5532	15.9831	-239
16.0006	6262	15.9828	-354
16.0003	7344	15.9825	-606
16	7626	15.9822	-755
15.9997	7357	15.9819	-765
15.9994	6904	15.9816	-796
15.9991	6510	15.9813	-636
15.9988	5855	15.9809	-512
15.9985	5577	15.9806	-690
15.9982	5535	15.9803	-656
15.9979	6212	15.98	-333
15.9976	6778	15.9797	-175
15.9973	5935	15.9794	-203
15.9969	4639	15.9791	-188
15.9966	3803	15.9788	-137
15.9963	4095	15.9785	-229
15.996	4509	15.9782	-357
15.9957	3887	15.9779	-536
15.9954	3693	15.9776	-493
15.9951	3986	15.9773	-475
15.9948	3866	15.977	-339
15.9945	4374	15.9767	-187
15.9942	5106	15.9764	19
15.9939	5601	15.9761	-7
15.9936	5957	15.9758	-246
15.9933	6142	15.9755	-268
15.993	6443	15.9752	-431
15.9927	6662	15.9748	-457
15.9924	7267	15.9745	-529
15.9921	7098	15.9742	-573
15.9918	6411	15.9739	-480
15.9914	6474	15.9736	-188
15.9911	6770	15.9733	-258
15.9908	6533	15.973	-224
15.9905	6482	15.9727	-230
15.9902	6537	15.9724	-114
15.9899	7248	15.9721	-272
15.9896	8168	15.9718	-468
15.9893	8344	15.9715	-260
15.989	8113	15.9712	-262
15.9887	8422	15.9709	-350
15.9884	8952	15.9706	-151
15.9881	8712	15.9703	-100
15.9878	7806	15.97	-46
15.9875	6852	15.9697	-88
15.9872	6272	15.9694	-94
15.9869	5633	15.9691	-336
15.9866	4768	15.9688	-546
15.9863	4492	15.9684	-377
15.9859	4548	15.9681	-243
15.9856	5260	15.9678	-285
15.9853	6278	15.9675	-47
15.985	6944	15.9672	43
15.9847	7162	15.9669	-203
15.9844	6415	15.9666	-240
15.9841	5284	15.9663	-559
15.9838	4714	15.966	-428
15.9835	5423	15.9657	4
15.9832	5902	15.9654	166
15.9829	6139	15.9651	201
15.9826	5775	15.9648	301
15.9823	5635	15.9645	237
15.982	5252	15.9642	-122
15.9817	5141	15.9639	-375
15.9814	5270	15.9636	-399
15.9811	5538	15.9633	-210
15.9808	5879	15.963	-231
15.9804	5448	15.9627	-266
15.9801	4708	15.9623	-125
15.9798	5116	15.962	21
15.9795	5796	15.9617	-25
15.9792	5930	15.9614	71
15.9789	5058	15.9611	152
15.9786	4209	15.9608	122
15.9783	3848	15.9605	26
15.978	4125	15.9602	-102
15.9777	4219	15.9599	-435
15.9774	4290	15.9596	-699
15.9771	4459	15.9593	-540
15.9768	4770	15.959	-127
15.9765	5501	15.9587	106
15.9762	5595	15.9584	-51
15.9759	5210	15.9581	-175
15.9756	6053	15.9578	-146
15.9753	6501	15.9575	-370
15.9749	5426	15.9572	-417
15.9746	4877	15.9569	-277
15.9743	4638	15.9565	-501
15.974	4896	15.9562	-411
15.9737	4690	15.9559	-91
15.9734	4758	15.9556	-150
15.9731	4973	15.9553	-122
15.9728	4420	15.955	-66
15.9725	3093	15.9547	-106
15.9722	2680	15.9544	-146
15.9719	2900	15.9541	-222
15.9716	4279	15.9538	-399
15.9713	4915	15.9535	-399
15.971	5098	15.9532	-118
15.9707	6045	15.9529	-19
15.9704	6708	15.9526	-131
15.9701	6971	15.9523	-88
15.9697	7102	15.952	-138
15.9694	6741	15.9517	-305
15.9691	6521	15.9514	-395
15.9688	6914	15.9511	-322
15.9685	7050	15.9508	192
15.9682	6470	15.9504	471
15.9679	5852	15.9501	391
15.9676	5670	15.9498	232
15.9673	5930	15.9495	-3
15.967	6178	15.9492	-256
15.9667	5776	15.9489	-366
15.9664	5516	15.9486	-198
15.9661	4718	15.9483	-210
15.9658	4598	15.948	-344
15.9655	4906	15.9477	-381
15.9652	5139	15.9474	-534
15.9649	5504	15.9471	-560
15.9646	5863	15.9468	-407
15.9642	5791	15.9465	-441
15.9639	6075	15.9462	-576
15.9636	6297	15.9459	-557
15.9633	5717	15.9456	-360
15.963	5490	15.9453	139
15.9627	5218	15.945	-30
15.9624	5176	15.9447	-162
15.9621	5617	15.9443	-244
15.9618	5601	15.944	-383
15.9615	5203	15.9437	-313
15.9612	5765	15.9434	-97
15.9609	6551	15.9431	-43
15.9606	6204	15.9428	60
15.9603	5768	15.9425	33
15.96	5601	15.9422	-179
15.9597	6047	15.9419	-82
15.9594	6409	15.9416	4
15.9591	6309	15.9413	213
15.9587	5630	15.941	401
15.9584	4545	15.9407	118
15.9581	4470	15.9404	167
15.9578	5365	15.9401	84
15.9575	6146	15.9398	-326
15.9572	6228	15.9395	-367
15.9569	6114	15.9392	-205
15.9566	6171	15.9389	-142
15.9563	6561	15.9386	-160
15.956	5781	15.9382	-188
15.9557	5708	15.9379	-29
15.9554	5336	15.9376	255
15.9551	4158	15.9373	342
15.9548	4417	15.937	226
15.9545	4990	15.9367	402
15.9542	5424	15.9364	632
15.9539	5856	15.9361	366
15.9536	6225	15.9358	124
15.9532	6833	15.9355	-53
15.9529	7077	15.9352	-310
15.9526	6879	15.9349	-331
15.9523	6323	15.9346	-301
15.952	6554	15.9343	-113
15.9517	6575	15.934	20
15.9514	6384	15.9337	57
15.9511	6658	15.9334	338
15.9508	6973	15.9331	286
15.9505	7122	15.9328	126
15.9502	6710	15.9325	-66
15.9499	5916	15.9321	-116
15.9496	5453	15.9318	38
15.9493	5021	15.9315	-126
15.949	4901	15.9312	-432
15.9487	5463	15.9309	-628
15.9484	6125	15.9306	-723
15.9481	6227	15.9303	-706
15.9477	5712	15.93	-553
15.9474	5644	15.9297	-599
15.9471	5891	15.9294	-520
15.9468	6428	15.9291	-240
15.9465	6627	15.9288	-132
15.9462	7709	15.9285	-152
15.9459	7989	15.9282	-399
15.9456	6834	15.9279	-584
15.9453	6053	15.9276	-374
15.945	5653	15.9273	-226
15.9447	4892	15.927	-116
15.9444	3983	15.9267	-130
15.9441	4817	15.9264	-302
15.9438	5678	15.926	-178
15.9435	4763	15.9257	-107
15.9432	4235	15.9254	-450
15.9429	4148	15.9251	-709
15.9426	4497	15.9248	-223
15.9422	4658	15.9245	412
15.9419	4686	15.9242	458
15.9416	4840	15.9239	166
15.9413	4863	15.9236	-178
15.941	6159	15.9233	-300
15.9407	7368	15.923	-187
15.9404	7031	15.9227	-167
15.9401	6619	15.9224	-66
15.9398	6425	15.9221	-14
15.9395	5907	15.9218	-270
15.9392	4593	15.9215	-276
15.9389	4055	15.9212	-353
15.9386	4261	15.9209	-410
15.9383	5425	15.9206	-600
15.938	5038	15.9203	-869
15.9377	4056	15.9199	-586
15.9374	3682	15.9196	-400
15.9371	4324	15.9193	-430
15.9367	4925	15.919	-526
15.9364	5260	15.9187	-707
15.9361	4918	15.9184	-534
15.9358	4450	15.9181	-130
15.9355	4278	15.9178	-78
15.9352	3921	15.9175	-432
15.9349	4445	15.9172	-326
15.9346	5041	15.9169	-97
15.9343	5126	15.9166	-179
15.934	4850	15.9163	-219
15.9337	4765	15.916	-75
15.9334	4812	15.9157	9
15.9331	4377	15.9154	-77
15.9328	3836	15.9151	118
15.9325	3710	15.9148	107
15.9322	3608	15.9145	-305
15.9319	4398	15.9142	-587
15.9316	5870	15.9138	-290
15.9312	6795	15.9135	237
15.9309	7482	15.9132	489
15.9306	7299	15.9129	530
15.9303	6766	15.9126	169
15.93	5956	15.9123	-140
15.9297	5901	15.912	-297
15.9294	5203	15.9117	-215
15.9291	4949	15.9114	-567
15.9288	5565	15.9111	-941
15.9285	5560	15.9108	-355
15.9282	6083	15.9105	-155
15.9279	6379	15.9102	-413
15.9276	6339	15.9099	-538
15.9273	5579	15.9096	-502
15.927	5717	15.9093	-316
15.9267	6782	15.909	-329
15.9264	6983	15.9087	-250
15.9261	7306	15.9084	-123
15.9257	6906	15.9081	-48
15.9254	6341	15.9077	-127
15.9251	6042	15.9074	-118
15.9248	5405	15.9071	-108
15.9245	5148	15.9068	47
15.9242	5952	15.9065	-89
15.9239	6150	15.9062	-432
15.9236	5969	15.9059	-500
15.9233	4726	15.9056	-541
15.923	4153	15.9053	-512
15.9227	5159	15.905	-360
15.9224	5104	15.9047	-81
15.9221	4942	15.9044	-20
15.9218	5330	15.9041	-18
15.9215	5700	15.9038	-46
15.9212	5265	15.9035	-135
15.9209	4220	15.9032	-13
15.9206	3758	15.9029	-385
15.9202	4373	15.9026	-430
15.9199	4670	15.9023	38
15.9196	4149	15.902	105
15.9193	4037	15.9016	-65
15.919	4855	15.9013	-12
15.9187	6121	15.901	34
15.9184	7245	15.9007	-107
15.9181	7582	15.9004	-191
15.9178	7351	15.9001	-376
15.9175	7002	15.8998	-454
15.9172	6632	15.8995	-174
15.9169	6732	15.8992	-181
15.9166	6269	15.8989	-473
15.9163	5613	15.8986	-542
15.916	5312	15.8983	-532
15.9157	4419	15.898	-246
15.9154	4459	15.8977	-474
15.9151	5217	15.8974	-454
15.9147	5772	15.8971	-558
15.9144	6432	15.8968	-431
15.9141	6615	15.8965	-142
15.9138	6598	15.8962	-124
15.9135	7129	15.8959	-188
15.9132	7259	15.8955	-311
15.9129	8023	15.8952	-500
15.9126	8227	15.8949	-375
15.9123	7483	15.8946	-218
15.912	7296	15.8943	75
15.9117	7301	15.894	301
15.9114	7204	15.8937	192
15.9111	7202	15.8934	-11
15.9108	6601	15.8931	-306
15.9105	6338	15.8928	-442
15.9102	6376	15.8925	-361
15.9099	5362	15.8922	-160
15.9096	4290	15.8919	-17
15.9092	4801	15.8916	58
15.9089	5315	15.8913	-420
15.9086	5625	15.891	-576
15.9083	5647	15.8907	-408
15.908	4597	15.8904	-55
15.9077	4639	15.8901	208
15.9074	5146	15.8898	294
15.9071	5692	15.8894	158
15.9068	5802	15.8891	284
15.9065	6002	15.8888	190
15.9062	6054	15.8885	-76
15.9059	5820	15.8882	-154
15.9056	6586	15.8879	-524
15.9053	7356	15.8876	-539
15.905	6991	15.8873	-337
15.9047	6810	15.887	-332
15.9044	6187	15.8867	-431
15.9041	6171	15.8864	-148
15.9037	6272	15.8861	62
15.9034	6614	15.8858	-224
15.9031	7054	15.8855	-325
15.9028	5983	15.8852	122
15.9025	5266	15.8849	188
15.9022	5643	15.8846	-67
15.9019	6078	15.8843	-87
15.9016	7018	15.884	-305
15.9013	7346	15.8837	-294
15.901	6576	15.8833	-325
15.9007	6212	15.883	-520
15.9004	5701	15.8827	-694
15.9001	5553	15.8824	-649
15.8998	5927	15.8821	-305
15.8995	6469	15.8818	-238
15.8992	7118	15.8815	-441
15.8989	6710	15.8812	-321
15.8986	5147	15.8809	-251
15.8982	4071	15.8806	-242
15.8979	4471	15.8803	-318
15.8976	4242	15.88	-326
15.8973	3921	15.8797	-99
15.897	3902	15.8794	-61
15.8967	5122	15.8791	-157
15.8964	5707	15.8788	-31
15.8961	5919	15.8785	69
15.8958	6308	15.8782	-314
15.8955	6217	15.8779	-624
15.8952	5525	15.8776	-537
15.8949	5159	15.8772	-538
15.8946	4711	15.8769	-562
15.8943	4093	15.8766	-447
15.894	4403	15.8763	-280
15.8937	4713	15.876	-340
15.8934	5082	15.8757	-193
15.8931	5915	15.8754	-88
15.8927	6602	15.8751	-124
15.8924	6390	15.8748	-400
15.8921	6084	15.8745	-559
15.8918	5060	15.8742	-459
15.8915	5247	15.8739	-222
15.8912	6106	15.8736	-352
15.8909	6868	15.8733	-399
15.8906	7429	15.873	-250
15.8903	6952	15.8727	-266
15.89	6745	15.8724	-262
15.8897	7230	15.8721	-383
15.8894	7058	15.8718	-428
15.8891	5597	15.8715	-559
15.8888	5438	15.8711	-648
15.8885	6836	15.8708	-429
15.8882	7783	15.8705	126
15.8879	7475	15.8702	59
15.8876	6476	15.8699	-279
15.8872	6390	15.8696	-327
15.8869	6188	15.8693	-149
15.8866	5353	15.869	-82
15.8863	4833	15.8687	-306
15.886	4689	15.8684	-199
15.8857	4666	15.8681	-361
15.8854	4748	15.8678	-469
15.8851	4879	15.8675	-623
15.8848	5128	15.8672	-741
15.8845	5142	15.8669	-520
15.8842	4487	15.8666	-392
15.8839	4507	15.8663	-596
15.8836	4980	15.866	-549
15.8833	5905	15.8657	-353
15.883	6118	15.8654	-423
15.8827	5958	15.865	-395
15.8824	5413	15.8647	-332
15.8821	5050	15.8644	-311
15.8817	4500	15.8641	-390
15.8814	4241	15.8638	-193
15.8811	4907	15.8635	229
15.8808	4484	15.8632	224
15.8805	3881	15.8629	-316
15.8802	3951	15.8626	-311
15.8799	4544	15.8623	67
15.8796	5637	15.862	234
15.8793	5359	15.8617	48
15.879	4414	15.8614	-287
15.8787	4860	15.8611	-334
15.8784	6185	15.8608	-179
15.8781	7281	15.8605	51
15.8778	6538	15.8602	195
15.8775	6369	15.8599	392
15.8772	6559	15.8596	40
15.8769	6204	15.8593	-468
15.8766	6322	15.8589	-638
15.8762	6243	15.8586	-692
15.8759	6374	15.8583	-1061
15.8756	6557	15.858	-1001
15.8753	5516	15.8577	-728
15.875	5158	15.8574	-622
15.8747	5542	15.8571	-695
15.8744	5397	15.8568	-546
15.8741	4532	15.8565	-178
15.8738	3646	15.8562	-365
15.8735	4000	15.8559	-650
15.8732	4079	15.8556	-709
15.8729	4579	15.8553	-729
15.8726	5314	15.855	-227
15.8723	5228	15.8547	82
15.872	4826	15.8544	287
15.8717	5289	15.8541	375
15.8714	5950	15.8538	280
15.8711	6048	15.8535	143
15.8707	6024	15.8532	196
15.8704	5340	15.8528	172
15.8701	5551	15.8525	-234
15.8698	6387	15.8522	-172
15.8695	6337	15.8519	-30
15.8692	6767	15.8516	64
15.8689	7194	15.8513	-125
15.8686	7576	15.851	-624
15.8683	7241	15.8507	-568
15.868	6920	15.8504	-372
15.8677	5552	15.8501	-281
15.8674	4455	15.8498	-264
15.8671	3997	15.8495	-298
15.8668	4651	15.8492	-469
15.8665	5960	15.8489	-140
15.8662	7309	15.8486	121
15.8659	7353	15.8483	72
15.8656	6405	15.848	-145
15.8652	5751	15.8477	-172
15.8649	6499	15.8474	-5
15.8646	6643	15.847	28
15.8643	6396	15.8467	-3
15.864	6543	15.8464	-316
15.8637	5684	15.8461	-459
15.8634	4163	15.8458	-335
15.8631	3448	15.8455	91
15.8628	3895	15.8452	515
15.8625	3873	15.8449	832
15.8622	3782	15.8446	393
15.8619	3836	15.8443	-244
15.8616	4159	15.844	-264
15.8613	4267	15.8437	-254
15.861	5349	15.8434	-542
15.8607	6326	15.8431	-436
15.8604	5734	15.8428	-287
15.8601	4960	15.8425	-311
15.8597	4178	15.8422	-105
15.8594	4059	15.8419	-35
15.8591	3732	15.8416	-93
15.8588	3397	15.8413	-96
15.8585	3935	15.8409	-303
15.8582	4772	15.8406	-279
15.8579	4678	15.8403	-295
15.8576	4138	15.84	-205
15.8573	4288	15.8397	97
15.857	4670	15.8394	289
15.8567	5622	15.8391	115
15.8564	6716	15.8388	35
15.8561	7204	15.8385	-170
15.8558	6464	15.8382	25
15.8555	5944	15.8379	-72
15.8552	5468	15.8376	-478
15.8549	4916	15.8373	-604
15.8546	4720	15.837	-531
15.8542	4728	15.8367	-315
15.8539	4331	15.8364	-246
15.8536	3754	15.8361	-424
15.8533	4090	15.8358	-320
15.853	4899	15.8355	-209
15.8527	5498	15.8352	113
15.8524	5842	15.8348	-100
15.8521	6530	15.8345	-662
15.8518	6849	15.8342	-753
15.8515	6669	15.8339	-886
15.8512	6598	15.8336	-829
15.8509	6450	15.8333	-591
15.8506	5413	15.833	-387
15.8503	4247	15.8327	-376
15.85	4929	15.8324	-365
15.8497	5069	15.8321	-257
15.8494	5294	15.8318	-216
15.8491	6486	15.8315	-587
15.8487	8037	15.8312	-776
15.8484	8678	15.8309	-445
15.8481	8127	15.8306	-26
15.8478	8304	15.8303	-58
15.8475	8584	15.83	-180
15.8472	7910	15.8297	89
15.8469	8203	15.8294	-121
15.8466	8301	15.8291	-141
15.8463	7490	15.8287	-74
15.846	6829	15.8284	-121
15.8457	6825	15.8281	-278
15.8454	6601	15.8278	-422
15.8451	5645	15.8275	-396
15.8448	4686	15.8272	-263
15.8445	4873	15.8269	-78
15.8442	5647	15.8266	57
15.8439	6349	15.8263	-70
15.8436	5831	15.826	-36
15.8432	5379	15.8257	-33
15.8429	4812	15.8254	-36
15.8426	4480	15.8251	-95
15.8423	5167	15.8248	-154
15.842	6253	15.8245	77
15.8417	7078	15.8242	270
15.8414	6909	15.8239	143
15.8411	6265	15.8236	20
15.8408	6017	15.8233	297
15.8405	6592	15.823	104
15.8402	6263	15.8226	46
15.8399	5992	15.8223	-9
15.8396	5952	15.822	-235
15.8393	5785	15.8217	-262
15.839	5524	15.8214	-204
15.8387	4900	15.8211	-329
15.8384	5410	15.8208	-148
15.8381	6421	15.8205	107
15.8377	6811	15.8202	167
15.8374	6806	15.8199	-86
15.8371	6128	15.8196	-340
15.8368	5780	15.8193	-438
15.8365	5660	15.819	-545
15.8362	5775	15.8187	-871
15.8359	6124	15.8184	-651
15.8356	6042	15.8181	-204
15.8353	6506	15.8178	-231
15.835	6605	15.8175	-326
15.8347	6846	15.8172	-480
15.8344	6352	15.8169	-104
15.8341	5954	15.8165	85
15.8338	5997	15.8162	43
15.8335	6229	15.8159	-191
15.8332	5737	15.8156	-278
15.8329	5391	15.8153	-69
15.8326	5802	15.815	183
15.8322	6474	15.8147	-10
15.8319	6108	15.8144	0
15.8316	5583	15.8141	81
15.8313	5396	15.8138	-1
15.831	5290	15.8135	23
15.8307	5036	15.8132	95
15.8304	4515	15.8129	166
15.8301	3612	15.8126	224
15.8298	3093	15.8123	69
15.8295	3790	15.812	-28
15.8292	4020	15.8117	-230
15.8289	4404	15.8114	-533
15.8286	4255	15.8111	-708
15.8283	4014	15.8108	-573
15.828	4096	15.8104	-209
15.8277	3424	15.8101	-40
15.8274	3301	15.8098	-224
15.8271	3433	15.8095	-576
15.8267	3441	15.8092	-499
15.8264	3478	15.8089	-243
15.8261	2903	15.8086	-197
15.8258	3064	15.8083	201
15.8255	3744	15.808	165
15.8252	4494	15.8077	-307
15.8249	4754	15.8074	-153
15.8246	5053	15.8071	-188
15.8243	5380	15.8068	-318
15.824	4601	15.8065	-497
15.8237	4351	15.8062	-393
15.8234	4565	15.8059	-261
15.8231	3575	15.8056	-145
15.8228	2826	15.8053	43
15.8225	3031	15.805	21
15.8222	3321	15.8047	-49
15.8219	3361	15.8043	-64
15.8216	3934	15.804	20
15.8212	4576	15.8037	-152
15.8209	4692	15.8034	-233
15.8206	5455	15.8031	-285
15.8203	5470	15.8028	-373
15.82	3865	15.8025	-568
15.8197	2622	15.8022	-866
15.8194	2307	15.8019	-755
15.8191	2782	15.8016	-261
15.8188	4166	15.8013	-279
15.8185	4876	15.801	-537
15.8182	5168	15.8007	-748
15.8179	5920	15.8004	-1042
15.8176	6216	15.8001	-976
15.8173	6459	15.7998	-680
15.817	6157	15.7995	-397
15.8167	5827	15.7992	-232
15.8164	6049	15.7989	-205
15.8161	6132	15.7986	-90
15.8157	6343	15.7982	-251
15.8154	5880	15.7979	-218
15.8151	5045	15.7976	-15
15.8148	4456	15.7973	-342
15.8145	4266	15.797	-601
15.8142	4052	15.7967	-636
15.8139	3659	15.7964	-242
15.8136	3936	15.7961	-36
15.8133	4839	15.7958	-107
15.813	5316	15.7955	130
15.8127	5194	15.7952	72
15.8124	5654	15.7949	-39
15.8121	5990	15.7946	-109
15.8118	6462	15.7943	-327
15.8115	6525	15.794	-538
15.8112	5602	15.7937	-553
15.8109	5366	15.7934	-206
15.8105	4843	15.7931	-368
15.8102	3993	15.7928	-197
15.8099	4341	15.7925	349
15.8096	5003	15.7921	166
15.8093	5727	15.7918	-131
15.809	6736	15.7915	1
15.8087	7756	15.7912	77
15.8084	7047	15.7909	127
15.8081	6380	15.7906	32
15.8078	6787	15.7903	177
15.8075	6981	15.79	33
15.8072	7356	15.7897	23
15.8069	7256	15.7894	25
15.8066	7000	15.7891	-76
15.8063	6520	15.7888	-59
15.806	6602	15.7885	-414
15.8057	6521	15.7882	-422
15.8054	7522	15.7879	-109
15.805	7560	15.7876	-30
15.8047	7471	15.7873	40
15.8044	6667	15.787	-288
15.8041	5578	15.7867	-467
15.8038	6369	15.7864	-177
15.8035	6790	15.786	-115
15.8032	6437	15.7857	-70
15.8029	6369	15.7854	-30
15.8026	6752	15.7851	95
15.8023	6016	15.7848	28
15.802	5905	15.7845	-181
15.8017	5506	15.7842	-265
15.8014	5131	15.7839	-312
15.8011	6173	15.7836	-283
15.8008	6754	15.7833	-137
15.8005	7165	15.783	-314
15.8002	7128	15.7827	-412
15.7999	6524	15.7824	-353
15.7995	5947	15.7821	-460
15.7992	5442	15.7818	-590
15.7989	4970	15.7815	-425
15.7986	4973	15.7812	-362
15.7983	5727	15.7809	-394
15.798	5804	15.7806	-283
15.7977	5821	15.7803	-462
15.7974	5101	15.7799	-678
15.7971	4102	15.7796	-621
15.7968	4615	15.7793	-757
15.7965	5762	15.779	-798
15.7962	6103	15.7787	-439
15.7959	6164	15.7784	-271
15.7956	5322	15.7781	-186
15.7953	4181	15.7778	-354
15.795	4164	15.7775	-315
15.7947	5089	15.7772	-258
15.7944	5499	15.7769	-245
15.7941	5636	15.7766	-621
15.7937	5870	15.7763	-600
15.7934	6012	15.776	-294
15.7931	6117	15.7757	-365
15.7928	5657	15.7754	-457
15.7925	5920	15.7751	-573
15.7922	5752	15.7748	-398
15.7919	5146	15.7745	32
15.7916	5229	15.7742	-25
15.7913	6125	15.7738	-276
15.791	6784	15.7735	-204
15.7907	6982	15.7732	-173
15.7904	6920	15.7729	115
15.7901	5993	15.7726	274
15.7898	5098	15.7723	-52
15.7895	4994	15.772	-196
15.7892	5521	15.7717	-52
15.7889	5443	15.7714	0
15.7885	4808	15.7711	-46
15.7882	5047	15.7708	-309
15.7879	5300	15.7705	-436
15.7876	6335	15.7702	-52
15.7873	6328	15.7699	5
15.787	6111	15.7696	-235
15.7867	6812	15.7693	-631
15.7864	6638	15.769	-1087
15.7861	6228	15.7687	-893
15.7858	6446	15.7684	-386
15.7855	6033	15.7681	-104
15.7852	4736	15.7677	-101
15.7849	4076	15.7674	-100
15.7846	4261	15.7671	-128
15.7843	3976	15.7668	-263
15.784	3366	15.7665	-761
15.7837	3959	15.7662	-714
15.7834	4805	15.7659	-427
15.783	3982	15.7656	-385
15.7827	2322	15.7653	-253
15.7824	2108	15.765	-15
15.7821	2784	15.7647	145
15.7818	3716	15.7644	68
15.7815	4983	15.7641	84
15.7812	5705	15.7638	-135
15.7809	5283	15.7635	-315
15.7806	4885	15.7632	-187
15.7803	5325	15.7629	-4
15.78	5680	15.7626	-67
15.7797	5289	15.7623	-153
15.7794	5687	15.762	35
15.7791	5823	15.7616	474
15.7788	5455	15.7613	343
15.7785	5282	15.761	76
15.7782	5125	15.7607	-50
15.7779	4146	15.7604	-497
15.7775	3310	15.7601	-768
15.7772	3405	15.7598	-452
15.7769	3227	15.7595	-106
15.7766	3355	15.7592	-87
15.7763	3799	15.7589	-461
15.776	4008	15.7586	-796
15.7757	3385	15.7583	-567
15.7754	2563	15.758	-487
15.7751	3376	15.7577	-480
15.7748	4585	15.7574	-513
15.7745	5081	15.7571	-530
15.7742	5861	15.7568	-482
15.7739	6923	15.7565	-330
15.7736	6814	15.7562	-189
15.7733	5706	15.7559	-205
15.773	4985	15.7555	181
15.7727	4918	15.7552	321
15.7724	4631	15.7549	222
15.772	4079	15.7546	41
15.7717	4287	15.7543	245
15.7714	5038	15.754	-26
15.7711	6191	15.7537	-99
15.7708	6900	15.7534	-190
15.7705	7277	15.7531	-235
15.7702	7034	15.7528	-112
15.7699	6785	15.7525	-233
15.7696	6306	15.7522	-288
15.7693	5705	15.7519	-225
15.769	4935	15.7516	15
15.7687	5189	15.7513	298
15.7684	5466	15.751	99
15.7681	5373	15.7507	-384
15.7678	5668	15.7504	-350
15.7675	5564	15.7501	-34
15.7672	4835	15.7498	-413
15.7669	4843	15.7494	-679
15.7665	4833	15.7491	-710
15.7662	4517	15.7488	-726
15.7659	4492	15.7485	-426
15.7656	4594	15.7482	-482
15.7653	4395	15.7479	-578
15.765	3965	15.7476	-551
15.7647	3871	15.7473	-397
15.7644	4254	15.747	-338
15.7641	4618	15.7467	-188
15.7638	4628	15.7464	224
15.7635	4631	15.7461	137
15.7632	5255	15.7458	35
15.7629	5065	15.7455	-342
15.7626	5339	15.7452	-335
15.7623	5768	15.7449	-261
15.762	5188	15.7446	-379
15.7617	4877	15.7443	-319
15.7614	4118	15.744	-322
15.761	4047	15.7437	-430
15.7607	4585	15.7433	-507
15.7604	4766	15.743	-585
15.7601	5523	15.7427	-357
15.7598	5745	15.7424	-262
15.7595	5831	15.7421	-533
15.7592	6562	15.7418	-754
15.7589	7125	15.7415	-888
15.7586	6687	15.7412	-847
15.7583	5932	15.7409	-943
15.758	5975	15.7406	-889
15.7577	6101	15.7403	-684
15.7574	6304	15.74	-413
15.7571	6122	15.7397	-323
15.7568	5492	15.7394	-309
15.7565	5216	15.7391	-386
15.7562	5526	15.7388	-341
15.7559	5912	15.7385	-148
15.7555	5537	15.7382	138
15.7552	4604	15.7379	258
15.7549	4681	15.7376	31
15.7546	5440	15.7372	199
15.7543	5331	15.7369	185
15.754	4837	15.7366	-206
15.7537	4703	15.7363	-288
15.7534	4692	15.736	-77
15.7531	5457	15.7357	-58
15.7528	6300	15.7354	41
15.7525	6063	15.7351	36
15.7522	5924	15.7348	-313
15.7519	6152	15.7345	-421
15.7516	6279	15.7342	-363
15.7513	6523	15.7339	-515
15.751	6197	15.7336	-674
15.7507	6226	15.7333	-394
15.7504	6632	15.733	-277
15.75	6138	15.7327	-256
15.7497	5722	15.7324	-192
15.7494	5650	15.7321	-269
15.7491	4830	15.7318	-623
15.7488	3993	15.7315	-970
15.7485	3148	15.7311	-679
15.7482	3281	15.7308	-105
15.7479	3986	15.7305	-32
15.7476	3773	15.7302	-288
15.7473	3544	15.7299	-401
15.747	3608	15.7296	11
15.7467	4597	15.7293	201
15.7464	4920	15.729	187
15.7461	4806	15.7287	206
15.7458	4603	15.7284	136
15.7455	5299	15.7281	308
15.7452	5792	15.7278	412
15.7449	5690	15.7275	203
15.7445	5446	15.7272	42
15.7442	4656	15.7269	-179
15.7439	4556	15.7266	-240
15.7436	4964	15.7263	-140
15.7433	5745	15.726	-168
15.743	6174	15.7257	-537
15.7427	6132	15.7254	-487
15.7424	5966	15.725	-487
15.7421	6266	15.7247	-848
15.7418	6679	15.7244	-1047
15.7415	6463	15.7241	-651
15.7412	5799	15.7238	-522
15.7409	4843	15.7235	-638
15.7406	5089	15.7232	-542
15.7403	5180	15.7229	-143
15.74	5176	15.7226	103
15.7397	5397	15.7223	173
15.7394	6008	15.722	-103
15.739	5960	15.7217	144
15.7387	6734	15.7214	138
15.7384	6157	15.7211	-6
15.7381	5058	15.7208	-137
15.7378	5394	15.7205	3
15.7375	5710	15.7202	-130
15.7372	5766	15.7199	-385
15.7369	5751	15.7196	-533
15.7366	6056	15.7193	-533
15.7363	6863	15.7189	-332
15.736	6569	15.7186	-473
15.7357	5076	15.7183	-510
15.7354	4451	15.718	-537
15.7351	4518	15.7177	-621
15.7348	4088	15.7174	-607
15.7345	3901	15.7171	-621
15.7342	3385	15.7168	-529
15.7339	2008	15.7165	-94
15.7335	1995	15.7162	147
15.7332	2894	15.7159	40
15.7329	3067	15.7156	-136
15.7326	3280	15.7153	-108
15.7323	2924	15.715	-56
15.732	2649	15.7147	-199
15.7317	3414	15.7144	-340
15.7314	4702	15.7141	-309
15.7311	5029	15.7138	64
15.7308	5685	15.7135	293
15.7305	5686	15.7132	377
15.7302	4907	15.7128	240
15.7299	4767	15.7125	169
15.7296	4767	15.7122	186
15.7293	4276	15.7119	308
15.729	3960	15.7116	414
15.7287	4689	15.7113	344
15.7284	4990	15.711	-4
15.728	5412	15.7107	3
15.7277	6169	15.7104	-105
15.7274	7158	15.7101	-363
15.7271	6660	15.7098	-586
15.7268	6182	15.7095	-654
15.7265	5833	15.7092	-517
15.7262	5197	15.7089	-423
15.7259	4612	15.7086	-144
15.7256	4212	15.7083	122
15.7253	4010	15.708	81
15.725	3472	15.7077	-120
15.7247	2994	15.7074	-187
15.7244	3338	15.7071	-21
15.7241	4436	15.7067	2
15.7238	5633	15.7064	-196
15.7235	5998	15.7061	-159
15.7232	6521	15.7058	-108
15.7229	6253	15.7055	-243
15.7225	4954	15.7052	-313
15.7222	4256	15.7049	-220
15.7219	3290	15.7046	-118
15.7216	2371	15.7043	10
15.7213	3280	15.704	-30
15.721	4441	15.7037	-77
15.7207	5444	15.7034	70
15.7204	5740	15.7031	152
15.7201	5844	15.7028	178
15.7198	5596	15.7025	144
15.7195	6023	15.7022	20
15.7192	6438	15.7019	116
15.7189	6438	15.7016	-92
15.7186	6081	15.7013	-281
15.7183	4812	15.701	-348
15.718	3512	15.7006	-242
15.7177	3355	15.7003	-208
15.7174	4380	15.7	-174
15.717	5040	15.6997	-4
15.7167	4992	15.6994	-104
15.7164	4912	15.6991	-221
15.7161	5165	15.6988	-173
15.7158	5176	15.6985	-373
15.7155	5263	15.6982	-368
15.7152	4909	15.6979	-346
15.7149	4753	15.6976	-595
15.7146	5033	15.6973	-469
15.7143	4609	15.697	-220
15.714	4354	15.6967	-145
15.7137	4074	15.6964	-317
15.7134	4499	15.6961	-937
15.7131	4778	15.6958	-878
15.7128	4104	15.6955	-145
15.7125	2838	15.6952	12
15.7122	2957	15.6949	12
15.7119	3976	15.6945	-262
15.7115	3726	15.6942	-314
15.7112	3863	15.6939	-210
15.7109	4344	15.6936	-355
15.7106	4638	15.6933	-526
15.7103	5226	15.693	-594
15.71	5964	15.6927	-674
15.7097	5771	15.6924	-977
15.7094	5444	15.6921	-978
15.7091	5392	15.6918	-542
15.7088	5550	15.6915	-315
15.7085	6409	15.6912	76
15.7082	6993	15.6909	391
15.7079	6809	15.6906	329
15.7076	6028	15.6903	116
15.7073	5892	15.69	27
15.707	6011	15.6897	99
15.7067	6370	15.6894	-288
15.7064	6814	15.6891	-159
15.706	6470	15.6888	-59
15.7057	6165	15.6884	-176
15.7054	5789	15.6881	-325
15.7051	5584	15.6878	-342
15.7048	4868	15.6875	-340
15.7045	5190	15.6872	-484
15.7042	6127	15.6869	-559
15.7039	6475	15.6866	-481
15.7036	6530	15.6863	-500
15.7033	6059	15.686	-372
15.703	5163	15.6857	-453
15.7027	4808	15.6854	-545
15.7024	5254	15.6851	-277
15.7021	5663	15.6848	-375
15.7018	6787	15.6845	-816
15.7015	7490	15.6842	-917
15.7012	6432	15.6839	-785
15.7009	5074	15.6836	-581
15.7005	4410	15.6833	-391
15.7002	4609	15.683	-338
15.6999	4658	15.6826	-436
15.6996	5417	15.6823	-626
15.6993	6461	15.682	-602
15.699	5620	15.6817	-487
15.6987	4495	15.6814	-336
15.6984	3589	15.6811	-154
15.6981	2861	15.6808	-133
15.6978	2839	15.6805	-99
15.6975	3288	15.6802	-36
15.6972	4125	15.6799	-49
15.6969	4605	15.6796	-354
15.6966	4719	15.6793	-404
15.6963	5726	15.679	-616
15.696	6605	15.6787	-654
15.6957	6727	15.6784	-373
15.6954	6303	15.6781	-217
15.695	6221	15.6778	-168
15.6947	5531	15.6775	-246
15.6944	4275	15.6772	-369
15.6941	3753	15.6769	-363
15.6938	4579	15.6765	-168
15.6935	5232	15.6762	169
15.6932	5228	15.6759	491
15.6929	5040	15.6756	222
15.6926	6112	15.6753	181
15.6923	6109	15.675	68
15.692	5924	15.6747	-335
15.6917	6096	15.6744	-421
15.6914	5506	15.6741	-411
15.6911	5206	15.6738	-421
15.6908	4917	15.6735	-191
15.6905	4919	15.6732	19
15.6902	5282	15.6729	-2
15.6899	5772	15.6726	70
15.6895	5690	15.6723	156
15.6892	6106	15.672	-156
15.6889	6956	15.6717	-229
15.6886	6716	15.6714	-82
15.6883	5877	15.6711	17
15.688	6179	15.6708	197
15.6877	5648	15.6704	215
15.6874	5508	15.6701	-38
15.6871	6129	15.6698	-324
15.6868	6064	15.6695	-299
15.6865	6241	15.6692	-60
15.6862	6986	15.6689	-289
15.6859	7131	15.6686	-413
15.6856	6183	15.6683	-53
15.6853	5069	15.668	266
15.685	4986	15.6677	9
15.6847	5742	15.6674	-217
15.6844	6534	15.6671	20
15.684	6596	15.6668	228
15.6837	6729	15.6665	449
15.6834	6780	15.6662	173
15.6831	6759	15.6659	-96
15.6828	6880	15.6656	-403
15.6825	6502	15.6653	-668
15.6822	5761	15.665	-377
15.6819	4856	15.6647	-107
15.6816	4849	15.6643	-289
15.6813	5630	15.664	-367
15.681	5153	15.6637	-277
15.6807	4283	15.6634	-355
15.6804	4308	15.6631	-342
15.6801	4471	15.6628	-25
15.6798	4804	15.6625	260
15.6795	5129	15.6622	311
15.6792	5069	15.6619	299
15.6789	4166	15.6616	330
15.6785	3532	15.6613	116
15.6782	3701	15.661	-42
15.6779	4775	15.6607	68
15.6776	5593	15.6604	163
15.6773	5815	15.6601	7
15.677	5069	15.6598	-94
15.6767	4109	15.6595	-260
15.6764	3564	15.6592	-266
15.6761	4406	15.6589	-126
15.6758	5942	15.6586	-8
15.6755	6489	15.6582	107
15.6752	5654	15.6579	29
15.6749	5067	15.6576	-186
15.6746	5386	15.6573	-196
15.6743	4882	15.657	-387
15.674	4589	15.6567	-558
15.6737	4396	15.6564	-260
15.6734	4069	15.6561	64
15.673	4649	15.6558	27
15.6727	5479	15.6555	-25
15.6724	5912	15.6552	133
15.6721	6223	15.6549	361
15.6718	6248	15.6546	504
15.6715	6372	15.6543	336
15.6712	6983	15.654	501
15.6709	7755	15.6537	469
15.6706	7278	15.6534	211
15.6703	5638	15.6531	90
15.67	4993	15.6528	260
15.6697	4692	15.6525	373
15.6694	4610	15.6521	80
15.6691	5030	15.6518	18
15.6688	5627	15.6515	-137
15.6685	6670	15.6512	-74
15.6682	6972	15.6509	-261
15.6679	6783	15.6506	-200
15.6675	6508	15.6503	44
15.6672	6599	15.65	163
15.6669	6991	15.6497	122
15.6666	6165	15.6494	-48
15.6663	5882	15.6491	48
15.666	7040	15.6488	20
15.6657	8104	15.6485	-63
15.6654	7636	15.6482	190
15.6651	6748	15.6479	63
15.6648	6092	15.6476	-218
15.6645	5586	15.6473	-532
15.6642	4995	15.647	-536
15.6639	5788	15.6467	-360
15.6636	6671	15.6464	-487
15.6633	6379	15.646	-381
15.663	6166	15.6457	-209
15.6627	5864	15.6454	-31
15.6624	6108	15.6451	-29
15.662	6174	15.6448	328
15.6617	6664	15.6445	506
15.6614	7087	15.6442	446
15.6611	7261	15.6439	-27
15.6608	7115	15.6436	-461
15.6605	6532	15.6433	-506
15.6602	5352	15.643	-333
15.6599	4253	15.6427	-176
15.6596	3233	15.6424	-57
15.6593	3091	15.6421	-88
15.659	3632	15.6418	-99
15.6587	4128	15.6415	198
15.6584	4364	15.6412	429
15.6581	4469	15.6409	121
15.6578	4921	15.6406	-196
15.6575	5385	15.6403	-75
15.6572	4838	15.6399	213
15.6569	4774	15.6396	-49
15.6565	5357	15.6393	-238
15.6562	5652	15.639	-320
15.6559	5886	15.6387	-234
15.6556	5596	15.6384	-291
15.6553	5370	15.6381	-561
15.655	5400	15.6378	-127
15.6547	5606	15.6375	116
15.6544	4890	15.6372	-236
15.6541	4624	15.6369	-238
15.6538	5158	15.6366	-47
15.6535	5288	15.6363	-87
15.6532	4702	15.636	130
15.6529	5083	15.6357	416
15.6526	5665	15.6354	231
15.6523	5285	15.6351	76
15.652	4409	15.6348	-288
15.6517	3666	15.6345	-47
15.6514	3383	15.6342	386
15.651	4041	15.6338	563
15.6507	4834	15.6335	347
15.6504	5795	15.6332	-31
15.6501	5950	15.6329	-126
15.6498	5922	15.6326	-169
15.6495	6355	15.6323	-5
15.6492	7391	15.632	194
15.6489	7355	15.6317	499
15.6486	5761	15.6314	417
15.6483	4579	15.6311	64
15.648	3374	15.6308	-108
15.6477	3083	15.6305	75
15.6474	3973	15.6302	321
15.6471	4347	15.6299	189
15.6468	4929	15.6296	1
15.6465	5406	15.6293	-142
15.6462	5075	15.629	-38
15.6458	4256	15.6287	57
15.6455	3437	15.6284	-37
15.6452	4167	15.6281	-128
15.6449	5430	15.6277	-124
15.6446	6057	15.6274	-23
15.6443	6389	15.6271	-49
15.644	6068	15.6268	-21
15.6437	5311	15.6265	-9
15.6434	4709	15.6262	77
15.6431	4624	15.6259	-4
15.6428	4911	15.6256	-13
15.6425	4406	15.6253	-207
15.6422	3930	15.625	-359
15.6419	3168	15.6247	-511
15.6416	2499	15.6244	-461
15.6413	2458	15.6241	74
15.641	3001	15.6238	314
15.6407	3546	15.6235	327
15.6403	4452	15.6232	280
15.64	4893	15.6229	-78
15.6397	5163	15.6226	-107
15.6394	5422	15.6223	93
15.6391	4719	15.622	41
15.6388	4034	15.6216	-105
15.6385	4113	15.6213	44
15.6382	4340	15.621	28
15.6379	3609	15.6207	12
15.6376	3655	15.6204	106
15.6373	4688	15.6201	52
15.637	5031	15.6198	-4
15.6367	5376	15.6195	-88
15.6364	5434	15.6192	28
15.6361	5392	15.6189	-317
15.6358	5878	15.6186	-573
15.6355	5745	15.6183	-294
15.6352	6154	15.618	-185
15.6349	6200	15.6177	126
15.6345	5395	15.6174	165
15.6342	4833	15.6171	23
15.6339	5607	15.6168	-70
15.6336	6349	15.6165	-225
15.6333	6817	15.6162	-296
15.633	6977	15.6159	-350
15.6327	6381	15.6155	-355
15.6324	6057	15.6152	6
15.6321	5891	15.6149	224
15.6318	5424	15.6146	103
15.6315	4637	15.6143	154
15.6312	3991	15.614	266
15.6309	4860	15.6137	379
15.6306	6220	15.6134	278
15.6303	6215	15.6131	-116
15.63	5468	15.6128	-293
15.6297	5103	15.6125	-263
15.6294	6041	15.6122	-297
15.629	6925	15.6119	-210
15.6287	6640	15.6116	-79
15.6284	5544	15.6113	-105
15.6281	4950	15.611	-105
15.6278	5356	15.6107	-319
15.6275	5445	15.6104	-419
15.6272	5368	15.6101	-168
15.6269	4304	15.6098	-54
15.6266	3868	15.6094	-139
15.6263	4519	15.6091	-85
15.626	4912	15.6088	273
15.6257	4157	15.6085	787
15.6254	2935	15.6082	644
15.6251	2151	15.6079	37
15.6248	2669	15.6076	-80
15.6245	3012	15.6073	39
15.6242	3136	15.607	125
15.6238	3921	15.6067	185
15.6235	4545	15.6064	120
15.6232	4753	15.6061	-37
15.6229	4599	15.6058	-17
15.6226	3564	15.6055	-42
15.6223	2941	15.6052	-116
15.622	3408	15.6049	-191
15.6217	4045	15.6046	-267
15.6214	4572	15.6043	-262
15.6211	4548	15.604	-231
15.6208	4480	15.6037	-176
15.6205	5759	15.6033	-131
15.6202	6691	15.603	94
15.6199	6619	15.6027	326
15.6196	6430	15.6024	461
15.6193	6726	15.6021	264
15.619	6986	15.6018	178
15.6187	6260	15.6015	342
15.6183	5163	15.6012	94
15.618	5137	15.6009	15
15.6177	5739	15.6006	-265
15.6174	6109	15.6003	-296
15.6171	5680	15.6	-96
15.6168	5061	15.5997	121
15.6165	4819	15.5994	-376
15.6162	5191	15.5991	-643
15.6159	6360	15.5988	-574
15.6156	6684	15.5985	-463
15.6153	5919	15.5982	-397
15.615	6198	15.5979	-312
15.6147	6435	15.5976	-141
15.6144	6276	15.5972	-151
15.6141	6221	15.5969	-57
15.6138	5819	15.5966	21
15.6135	5028	15.5963	336
15.6132	4606	15.596	365
15.6128	4021	15.5957	220
15.6125	4221	15.5954	45
15.6122	4785	15.5951	-109
15.6119	4724	15.5948	-15
15.6116	4639	15.5945	288
15.6113	4800	15.5942	427
15.611	5852	15.5939	530
15.6107	7463	15.5936	489
15.6104	7304	15.5933	176
15.6101	6617	15.593	200
15.6098	6140	15.5927	-36
15.6095	5744	15.5924	-448
15.6092	5040	15.5921	-178
15.6089	4477	15.5918	286
15.6086	4853	15.5915	611
15.6083	5616	15.5911	343
15.608	5726	15.5908	197
15.6077	5876	15.5905	6
15.6073	6357	15.5902	-43
15.607	6242	15.5899	168
15.6067	5521	15.5896	259
15.6064	5712	15.5893	246
15.6061	6013	15.589	213
15.6058	5574	15.5887	44
15.6055	6168	15.5884	-25
15.6052	6198	15.5881	-130
15.6049	6429	15.5878	-280
15.6046	6872	15.5875	-489
15.6043	6936	15.5872	-139
15.604	6864	15.5869	87
15.6037	6794	15.5866	73
15.6034	6511	15.5863	124
15.6031	6065	15.586	-78
15.6028	6143	15.5857	-214
15.6025	5947	15.5854	-135
15.6022	6269	15.585	207
15.6018	6269	15.5847	197
15.6015	6318	15.5844	177
15.6012	5840	15.5841	224
15.6009	4857	15.5838	-216
15.6006	3497	15.5835	-339
15.6003	2831	15.5832	-552
15.6	3152	15.5829	-465
15.5997	2695	15.5826	-181
15.5994	2184	15.5823	-419
15.5991	2096	15.582	-734
15.5988	2112	15.5817	-850
15.5985	1723	15.5814	-620
15.5982	1037	15.5811	-327
15.5979	786	15.5808	101
15.5976	1528	15.5805	-175
15.5973	2764	15.5802	-572
15.597	3943	15.5799	-283
15.5967	5205	15.5796	-288
15.5963	5649	15.5793	-209
15.596	5308	15.5789	-184
15.5957	5696	15.5786	-69
15.5954	5726	15.5783	165
15.5951	5783	15.578	-134
15.5948	6098	15.5777	-373
15.5945	6212	15.5774	-555
15.5942	5985	15.5771	-274
15.5939	7180	15.5768	-95
15.5936	8015	15.5765	142
15.5933	7402	15.5762	-68
15.593	6781	15.5759	-252
15.5927	6008	15.5756	43
15.5924	5082	15.5753	31
15.5921	4343	15.575	36
15.5918	3814	15.5747	118
15.5915	4398	15.5744	74
15.5912	5189	15.5741	249
15.5908	4841	15.5738	321
15.5905	4661	15.5735	194
15.5902	5086	15.5732	245
15.5899	4817	15.5728	143
15.5896	3592	15.5725	84
15.5893	3045	15.5722	17
15.589	4277	15.5719	130
15.5887	5788	15.5716	388
15.5884	6810	15.5713	382
15.5881	7053	15.571	108
15.5878	7018	15.5707	-110
15.5875	6910	15.5704	204
15.5872	6051	15.5701	196
15.5869	5827	15.5698	150
15.5866	6616	15.5695	-63
15.5863	6345	15.5692	-6
15.586	5152	15.5689	220
15.5857	4616	15.5686	416
15.5853	4760	15.5683	322
15.585	5917	15.568	261
15.5847	6813	15.5677	347
15.5844	7141	15.5674	345
15.5841	7087	15.5671	33
15.5838	7258	15.5667	-91
15.5835	7217	15.5664	-11
15.5832	7047	15.5661	-18
15.5829	7431	15.5658	-23
15.5826	6591	15.5655	117
15.5823	6904	15.5652	322
15.582	7340	15.5649	-57
15.5817	6259	15.5646	-264
15.5814	6197	15.5643	245
15.5811	6651	15.564	612
15.5808	6585	15.5637	383
15.5805	6376	15.5634	161
15.5802	6198	15.5631	152
15.5798	6439	15.5628	84
15.5795	6162	15.5625	24
15.5792	6221	15.5622	169
15.5789	6875	15.5619	143
15.5786	6647	15.5616	-72
15.5783	6215	15.5613	13
15.578	5351	15.561	-62
15.5777	4528	15.5606	-461
15.5774	5035	15.5603	-667
15.5771	5658	15.56	-652
[truncated: 63,537 more rows]

## Sheet: Fig_S3
Fig S2a					Fig S2b
time	TIPB (Tracer)	Ben	Hex		time	Benzene	Cyclohexane	TIPB (Tracer)
1.5	0	0	0		1.5	0	0	0
2.5	0	0	0		2.5	0	0	0
3.5	0	0	0		3.5	0	0	0
4.5	0	0	0		4.5	0	0	0
5.5	0.00592	0.00353	0.000887118		5.5	0	0	0.00592
6.5	0.12248	0.07418	0.01987		6.5	0.03	0.05	0.12248
7.5	0.50036	0.36706	0.16452		7.5	0.26	0.31	0.50036
8.5	0.80507	0.60272	0.37953		8.5	0.58	0.66	0.80507
9.5	0.98	0.80599	0.57		9.5	0.79	0.86	0.98
10.5	1	0.91	0.70685		10.5	0.88	0.93	1
11.5	1	0.98093	0.83984		11.5	0.93321	0.97	1
12.5	1	1	0.92559		12.5	0.97086	1	1
13.5	1	1	0.95704		13.5	0.99	1	1
14.5	1	1	0.96693		14.5	1	1	1
15.5	1	1	0.985		15.5	1	1	1
16.5	1	1	1		16.5	1	1	1
Fig S2c					Fig S2d
time	Hex	Ben	TIPB (Tracer)		time	Benzene	Cyclohexane	TIPB (Tracer)
1.5	0	0	0		1.5	0	0	0
2.5	0	0	0		2.5	0	0	0
3.5	0	0	0		3.5	0	0	0
4.5	0	0	0		4.5	0	0	0
5.5	0.000170264	0.00321	0.03117		5.5	0.0178	0.01754	0.03117
6.5	0.08	0.1	0.19		6.5	0.10548	0.0981	0.19
7.5	0.25	0.35	0.47731		7.5	0.2767	0.27423	0.47731
8.5	0.40249	0.56292	0.72157		8.5	0.52999	0.53636	0.72157
9.5	0.56831	0.75068	0.88		9.5	0.72908	0.7715	0.92
10.5	0.7	0.85	1		10.5	0.86	0.93	1
11.5	0.7952	0.93	1		11.5	0.93	0.97	1
12.5	0.86055	0.97189	1		12.5	0.95	0.995	1
13.5	0.91	1	1		13.5	0.97	1	1
14.5	0.95	1	1		14.5	0.99	1	1
15.5	0.97	1	1		15.5	1	1	1
16.5	0.99	1	1		16.5	1	1	1
17.5	1	1	1
Fig S2e					Fig S2f
time	Hex	Ben	TIPB (Tracer)		time	Benzene	Cyclohexane	TIPB (Tracer)
1.5	0	0	0		1.5	0	0	0
2.5	0	0	0		2.5	0	0	0
3.5	0	0	0		3.5	0	0	0
4.5	0	0	0		4.5	0	0	0
5.5	0.00253	0.0039	0.01108		5.5	0.00125	0.01807	0.03117
6.5	0.05295	0.0822	0.13872		6.5	0.05631	0.08486	0.19
7.5	0.19	0.28	0.43528		7.5	0.25	0.34418	0.47731
8.5	0.37985	0.48808	0.75961		8.5	0.45	0.5733	0.72157
9.5	0.58	0.71867	0.9		9.5	0.63627	0.78611	0.92
10.5	0.74505	0.85	0.97		10.5	0.80764	0.92615	1
11.5	0.87	0.9405	1		11.5	0.95993	0.97849	1
12.5	0.94828	0.98	1		12.5	0.98527	1	1
13.5	0.98441	1	1		13.5	1	1	1
14.5	0.99802	1	1		14.5	1	1	1
15.5	1	1	1		15.5	1	1	1
16.5	1	1	1		16.5	1	1	1
